# Supplementary material for: The Madagascar palm genome provides new insights on the evolution of Apocynaceae specialized metabolism
Source: Heliyon. 2024 Mar 14;10(6):e28078. doi: 10.1016/j.heliyon.2024.e28078 (PMC10963385; doi:10.1016/j.heliyon.2024.e28078)
Supplement: Multimedia component 2 [file mmc2.xlsx]

## Sheet: S1 functional annotation
Supplementary Table S1. Functionnal annotation of P. lamerei predicted genes
gene_id	transcript_id	sprot_Top_BLASTX_hit	prot_id	prot_coords	sprot_Top_BLASTP_hit	Pfam	Kegg	gene_ontology_BLASTX	gene_ontology_BLASTP	gene_ontology_Pfam
Pla001G.1	Pla001G.1.1	RK20_PANGI^RK20_PANGI^Q:165-1,H:19-73^92.73%ID^E:2e-27^RecName: Full=50S ribosomal protein L20, chloroplastic {ECO:0000255|HAMAP-Rule:MF_00382};^Eukaryota; Viridiplantae; Streptophyta; Embryophyta; Tracheophyta; Spermatophyta; Magnoliopsida; eudicotyledons; Gunneridae; Pentapetalae; asterids; campanulids; Apiales; Araliaceae; Panax	.	.	.	.	.	GO:0009507^cellular_component^chloroplast`GO:1990904^cellular_component^ribonucleoprotein complex`GO:0005840^cellular_component^ribosome`GO:0019843^molecular_function^rRNA binding`GO:0003735^molecular_function^structural constituent of ribosome`GO:0000027^biological_process^ribosomal large subunit assembly`GO:0006412^biological_process^translation	.	.
Pla001G.2	Pla001G.2.1	.	.	.	.	.	.	.	.	.
Pla001G.25	Pla001G.25.1	.	.	.	.	.	.	.	.	.
Pla001G.12	Pla001G.12.1	TAR1_YEAST^TAR1_YEAST^Q:272-3,H:33-122^39.58%ID^E:6e-07^RecName: Full=Protein TAR1;^Eukaryota; Fungi; Dikarya; Ascomycota; Saccharomycotina; Saccharomycetes; Saccharomycetales; Saccharomycetaceae; Saccharomyces	.	.	.	.	KEGG:sce:YLR154W-C	GO:0005739^cellular_component^mitochondrion`GO:0043457^biological_process^regulation of cellular respiration	.	.
Pla001G.3	Pla001G.3.1	ACY1_MOUSE^ACY1_MOUSE^Q:483-1688,H:13-400^43%ID^E:7e-105^RecName: Full=Aminoacylase-1;^Eukaryota; Metazoa; Chordata; Craniata; Vertebrata; Euteleostomi; Mammalia; Eutheria; Euarchontoglires; Glires; Rodentia; Myomorpha; Muroidea; Muridae; Murinae; Mus; Mus	Pla001G.3.1.p1	366-1706[+]	ACY1_MOUSE^ACY1_MOUSE^Q:40-441,H:13-400^43%ID^E:2e-107^RecName: Full=Aminoacylase-1;^Eukaryota; Metazoa; Chordata; Craniata; Vertebrata; Euteleostomi; Mammalia; Eutheria; Euarchontoglires; Glires; Rodentia; Myomorpha; Muroidea; Muridae; Murinae; Mus; Mus	PF01546.31^Peptidase_M20^Peptidase family M20/M25/M40^104-437^E:4e-31`PF07687.17^M20_dimer^Peptidase dimerisation domain^225-327^E:0.00015	KEGG:mmu:109652	GO:0005737^cellular_component^cytoplasm`GO:0070062^cellular_component^extracellular exosome`GO:0004046^molecular_function^aminoacylase activity`GO:0042802^molecular_function^identical protein binding`GO:0046872^molecular_function^metal ion binding`GO:0006520^biological_process^amino acid metabolic process	GO:0005737^cellular_component^cytoplasm`GO:0070062^cellular_component^extracellular exosome`GO:0004046^molecular_function^aminoacylase activity`GO:0042802^molecular_function^identical protein binding`GO:0046872^molecular_function^metal ion binding`GO:0006520^biological_process^amino acid metabolic process	GO:0016787^molecular_function^hydrolase activity
Pla001G.7	Pla001G.7.1	.	Pla001G.7.1.p1	251-1066[+]	.	.	.	.	.	.
Pla001G.22	Pla001G.22.1	LYM1_ARATH^LYM1_ARATH^Q:302-1486,H:17-407^67.93%ID^E:0^RecName: Full=LysM domain-containing GPI-anchored protein 1;^Eukaryota; Viridiplantae; Streptophyta; Embryophyta; Tracheophyta; Spermatophyta; Magnoliopsida; eudicotyledons; Gunneridae; Pentapetalae; rosids; malvids; Brassicales; Brassicaceae; Camelineae; Arabidopsis	Pla001G.22.1.p1	248-1519[+]	LYM1_ARATH^LYM1_ARATH^Q:11-413,H:8-407^67.16%ID^E:0^RecName: Full=LysM domain-containing GPI-anchored protein 1;^Eukaryota; Viridiplantae; Streptophyta; Embryophyta; Tracheophyta; Spermatophyta; Magnoliopsida; eudicotyledons; Gunneridae; Pentapetalae; rosids; malvids; Brassicales; Brassicaceae; Camelineae; Arabidopsis	PF01476.23^LysM^LysM domain^114-162^E:7.4e-07`PF01476.23^LysM^LysM domain^182-224^E:9.5e-08	KEGG:ath:AT1G21880	GO:0005576^cellular_component^extracellular region`GO:0005634^cellular_component^nucleus`GO:0005886^cellular_component^plasma membrane`GO:0042834^molecular_function^peptidoglycan binding`GO:0006952^biological_process^defense response`GO:0006955^biological_process^immune response	GO:0005576^cellular_component^extracellular region`GO:0005634^cellular_component^nucleus`GO:0005886^cellular_component^plasma membrane`GO:0042834^molecular_function^peptidoglycan binding`GO:0006952^biological_process^defense response`GO:0006955^biological_process^immune response	.
Pla001G.4	Pla001G.4.1	.	.	.	.	.	.	.	.	.
Pla001G.5	Pla001G.5.1	.	.	.	.	.	.	.	.	.
Pla001G.5	Pla001G.5.2	.	.	.	.	.	.	.	.	.
Pla001G.8	Pla001G.8.1	.	Pla001G.8.1.p1	126-464[+]	.	.	.	.	.	.
Pla001G.15	Pla001G.15.1	WSD11_ARATH^WSD11_ARATH^Q:127-1482,H:14-475^36.13%ID^E:2e-83^RecName: Full=Wax ester synthase/diacylglycerol acyltransferase 11 {ECO:0000303|PubMed:18621978};^Eukaryota; Viridiplantae; Streptophyta; Embryophyta; Tracheophyta; Spermatophyta; Magnoliopsida; eudicotyledons; Gunneridae; Pentapetalae; rosids; malvids; Brassicales; Brassicaceae; Camelineae; Arabidopsis	Pla001G.15.1.p1	118-1497[+]	WSD11_ARATH^WSD11_ARATH^Q:4-455,H:14-475^36.13%ID^E:1e-84^RecName: Full=Wax ester synthase/diacylglycerol acyltransferase 11 {ECO:0000303|PubMed:18621978};^Eukaryota; Viridiplantae; Streptophyta; Embryophyta; Tracheophyta; Spermatophyta; Magnoliopsida; eudicotyledons; Gunneridae; Pentapetalae; rosids; malvids; Brassicales; Brassicaceae; Camelineae; Arabidopsis	PF03007.19^WES_acyltransf^Wax ester synthase-like Acyl-CoA acyltransferase domain^62-248^E:2.6e-11`PF06974.16^WS_DGAT_C^WS/DGAT C-terminal domain^306-450^E:9.7e-43	KEGG:ath:AT5G53390	GO:0005789^cellular_component^endoplasmic reticulum membrane`GO:0005886^cellular_component^plasma membrane`GO:0102966^molecular_function^arachidoyl-CoA:1-dodecanol O-acyltransferase activity`GO:0004144^molecular_function^diacylglycerol O-acyltransferase activity`GO:0047196^molecular_function^long-chain-alcohol O-fatty-acyltransferase activity`GO:0048441^biological_process^petal development`GO:004…	GO:0005789^cellular_component^endoplasmic reticulum membrane`GO:0005886^cellular_component^plasma membrane`GO:0102966^molecular_function^arachidoyl-CoA:1-dodecanol O-acyltransferase activity`GO:0004144^molecular_function^diacylglycerol O-acyltransferase activity`GO:0047196^molecular_function^long-chain-alcohol O-fatty-acyltransferase activity`GO:0048441^biological_process^petal development`GO:004…	GO:0004144^molecular_function^diacylglycerol O-acyltransferase activity`GO:0045017^biological_process^glycerolipid biosynthetic process
Pla001G.15	Pla001G.15.2	WSD11_ARATH^WSD11_ARATH^Q:127-987,H:14-315^35.69%ID^E:2e-68^RecName: Full=Wax ester synthase/diacylglycerol acyltransferase 11 {ECO:0000303|PubMed:18621978};^Eukaryota; Viridiplantae; Streptophyta; Embryophyta; Tracheophyta; Spermatophyta; Magnoliopsida; eudicotyledons; Gunneridae; Pentapetalae; rosids; malvids; Brassicales; Brassicaceae; Camelineae; Arabidopsis`WSD11_ARATH^WSD11_ARATH^Q:1001-145…	Pla001G.15.2.p1	118-1062[+]	WSD11_ARATH^WSD11_ARATH^Q:4-290,H:14-315^35.69%ID^E:5e-49^RecName: Full=Wax ester synthase/diacylglycerol acyltransferase 11 {ECO:0000303|PubMed:18621978};^Eukaryota; Viridiplantae; Streptophyta; Embryophyta; Tracheophyta; Spermatophyta; Magnoliopsida; eudicotyledons; Gunneridae; Pentapetalae; rosids; malvids; Brassicales; Brassicaceae; Camelineae; Arabidopsis	PF03007.19^WES_acyltransf^Wax ester synthase-like Acyl-CoA acyltransferase domain^61-248^E:8.6e-12	KEGG:ath:AT5G53390	GO:0005789^cellular_component^endoplasmic reticulum membrane`GO:0005886^cellular_component^plasma membrane`GO:0102966^molecular_function^arachidoyl-CoA:1-dodecanol O-acyltransferase activity`GO:0004144^molecular_function^diacylglycerol O-acyltransferase activity`GO:0047196^molecular_function^long-chain-alcohol O-fatty-acyltransferase activity`GO:0048441^biological_process^petal development`GO:004…	GO:0005789^cellular_component^endoplasmic reticulum membrane`GO:0005886^cellular_component^plasma membrane`GO:0102966^molecular_function^arachidoyl-CoA:1-dodecanol O-acyltransferase activity`GO:0004144^molecular_function^diacylglycerol O-acyltransferase activity`GO:0047196^molecular_function^long-chain-alcohol O-fatty-acyltransferase activity`GO:0048441^biological_process^petal development`GO:004…	GO:0004144^molecular_function^diacylglycerol O-acyltransferase activity`GO:0045017^biological_process^glycerolipid biosynthetic process
Pla001G.15	Pla001G.15.2	WSD11_ARATH^WSD11_ARATH^Q:127-987,H:14-315^35.69%ID^E:2e-68^RecName: Full=Wax ester synthase/diacylglycerol acyltransferase 11 {ECO:0000303|PubMed:18621978};^Eukaryota; Viridiplantae; Streptophyta; Embryophyta; Tracheophyta; Spermatophyta; Magnoliopsida; eudicotyledons; Gunneridae; Pentapetalae; rosids; malvids; Brassicales; Brassicaceae; Camelineae; Arabidopsis`WSD11_ARATH^WSD11_ARATH^Q:1001-145…	Pla001G.15.2.p2	1094-1471[+]	WSD6_ARATH^WSD6_ARATH^Q:1-116,H:391-506^38.79%ID^E:7e-21^RecName: Full=Wax ester synthase/diacylglycerol acyltransferase 6 {ECO:0000303|PubMed:18621978, ECO:0000303|PubMed:30729606};^Eukaryota; Viridiplantae; Streptophyta; Embryophyta; Tracheophyta; Spermatophyta; Magnoliopsida; eudicotyledons; Gunneridae; Pentapetalae; rosids; malvids; Brassicales; Brassicaceae; Camelineae; Arabidopsis	PF06974.16^WS_DGAT_C^WS/DGAT C-terminal domain^2-116^E:2.1e-35	KEGG:ath:AT3G49210	GO:0005789^cellular_component^endoplasmic reticulum membrane`GO:0005886^cellular_component^plasma membrane`GO:0102966^molecular_function^arachidoyl-CoA:1-dodecanol O-acyltransferase activity`GO:0004144^molecular_function^diacylglycerol O-acyltransferase activity`GO:0047196^molecular_function^long-chain-alcohol O-fatty-acyltransferase activity`GO:0048441^biological_process^petal development`GO:004…	GO:0005783^cellular_component^endoplasmic reticulum`GO:0005789^cellular_component^endoplasmic reticulum membrane`GO:0005794^cellular_component^Golgi apparatus`GO:0000139^cellular_component^Golgi membrane`GO:0005886^cellular_component^plasma membrane`GO:0102966^molecular_function^arachidoyl-CoA:1-dodecanol O-acyltransferase activity`GO:0004144^molecular_function^diacylglycerol O-acyltransferase ac…	GO:0004144^molecular_function^diacylglycerol O-acyltransferase activity
Pla001G.14	Pla001G.14.1	2ODD_SINHE^2ODD_SINHE^Q:38-997,H:1-310^40.62%ID^E:1e-74^RecName: Full=Deoxypodophyllotoxin synthase {ECO:0000303|PubMed:26359402};^Eukaryota; Viridiplantae; Streptophyta; Embryophyta; Tracheophyta; Spermatophyta; Magnoliopsida; Ranunculales; Berberidaceae; Podophylloideae; Podophylleae; Sinopodophyllum	Pla001G.14.1.p1	38-1000[+]	2ODD_SINHE^2ODD_SINHE^Q:1-320,H:1-310^40.62%ID^E:6e-75^RecName: Full=Deoxypodophyllotoxin synthase {ECO:0000303|PubMed:26359402};^Eukaryota; Viridiplantae; Streptophyta; Embryophyta; Tracheophyta; Spermatophyta; Magnoliopsida; Ranunculales; Berberidaceae; Podophylloideae; Podophylleae; Sinopodophyllum	PF14226.9^DIOX_N^non-haem dioxygenase in morphine synthesis N-terminal^9-89^E:7e-10`PF03171.23^2OG-FeII_Oxy^2OG-Fe(II) oxygenase superfamily^173-265^E:2.3e-14	KEGG:ag:ALG05135	GO:0016706^molecular_function^2-oxoglutarate-dependent dioxygenase activity`GO:0046872^molecular_function^metal ion binding`GO:0019438^biological_process^aromatic compound biosynthetic process`GO:0009699^biological_process^phenylpropanoid biosynthetic process`GO:0009611^biological_process^response to wounding	GO:0016706^molecular_function^2-oxoglutarate-dependent dioxygenase activity`GO:0046872^molecular_function^metal ion binding`GO:0019438^biological_process^aromatic compound biosynthetic process`GO:0009699^biological_process^phenylpropanoid biosynthetic process`GO:0009611^biological_process^response to wounding	.
Pla001G.6	Pla001G.6.1	CDPKE_ORYSJ^CDPKE_ORYSJ^Q:65-322,H:344-432^35.96%ID^E:1e-08^RecName: Full=Calcium-dependent protein kinase 14 {ECO:0000305};^Eukaryota; Viridiplantae; Streptophyta; Embryophyta; Tracheophyta; Spermatophyta; Magnoliopsida; Liliopsida; Poales; Poaceae; BOP clade; Oryzoideae; Oryzeae; Oryzinae; Oryza; Oryza sativa	Pla001G.6.1.p1	2-550[+]	CDPKE_ORYSJ^CDPKE_ORYSJ^Q:22-107,H:344-432^35.96%ID^E:4e-09^RecName: Full=Calcium-dependent protein kinase 14 {ECO:0000305};^Eukaryota; Viridiplantae; Streptophyta; Embryophyta; Tracheophyta; Spermatophyta; Magnoliopsida; Liliopsida; Poales; Poaceae; BOP clade; Oryzoideae; Oryzeae; Oryzinae; Oryza; Oryza sativa	PF00036.35^EF-hand_1^EF hand^52-77^E:5.7e-06`PF13202.9^EF-hand_5^EF hand^52-75^E:1.3e-05`PF13405.9^EF-hand_6^EF-hand domain^52-77^E:1.1e-05`PF13833.9^EF-hand_8^EF-hand domain pair^55-75^E:0.026`PF13202.9^EF-hand_5^EF hand^86-105^E:0.00017	KEGG:osa:4339177	GO:0005737^cellular_component^cytoplasm`GO:0016020^cellular_component^membrane`GO:0005634^cellular_component^nucleus`GO:0005524^molecular_function^ATP binding`GO:0005509^molecular_function^calcium ion binding`GO:0009931^molecular_function^calcium-dependent protein serine/threonine kinase activity`GO:0005516^molecular_function^calmodulin binding`GO:0004683^molecular_function^calmodulin-dependent p…	GO:0005737^cellular_component^cytoplasm`GO:0016020^cellular_component^membrane`GO:0005634^cellular_component^nucleus`GO:0005524^molecular_function^ATP binding`GO:0005509^molecular_function^calcium ion binding`GO:0009931^molecular_function^calcium-dependent protein serine/threonine kinase activity`GO:0005516^molecular_function^calmodulin binding`GO:0004683^molecular_function^calmodulin-dependent p…	GO:0005509^molecular_function^calcium ion binding
Pla001G.9	Pla001G.9.1	.	.	.	.	.	.	.	.	.
Pla001G.10	Pla001G.10.1	CERK1_ORYSJ^CERK1_ORYSJ^Q:5-640,H:410-624^73.49%ID^E:1e-108^RecName: Full=Chitin elicitor receptor kinase 1 {ECO:0000303|PubMed:21070404};^Eukaryota; Viridiplantae; Streptophyta; Embryophyta; Tracheophyta; Spermatophyta; Magnoliopsida; Liliopsida; Poales; Poaceae; BOP clade; Oryzoideae; Oryzeae; Oryzinae; Oryza; Oryza sativa	Pla001G.10.1.p1	2-643[+]	CERK1_ORYSJ^CERK1_ORYSJ^Q:2-213,H:410-624^73.49%ID^E:2e-110^RecName: Full=Chitin elicitor receptor kinase 1 {ECO:0000303|PubMed:21070404};^Eukaryota; Viridiplantae; Streptophyta; Embryophyta; Tracheophyta; Spermatophyta; Magnoliopsida; Liliopsida; Poales; Poaceae; BOP clade; Oryzoideae; Oryzeae; Oryzinae; Oryza; Oryza sativa	PF07714.20^PK_Tyr_Ser-Thr^Protein tyrosine and serine/threonine kinase^4-184^E:6.6e-25`PF00069.28^Pkinase^Protein kinase domain^12-182^E:4.8e-29	KEGG:osa:4346173	GO:0005886^cellular_component^plasma membrane`GO:0005524^molecular_function^ATP binding`GO:0008061^molecular_function^chitin binding`GO:0106310^molecular_function^protein serine kinase activity`GO:0004674^molecular_function^protein serine/threonine kinase activity`GO:0019199^molecular_function^transmembrane receptor protein kinase activity`GO:0045087^biological_process^innate immune response`GO:0…	GO:0005886^cellular_component^plasma membrane`GO:0005524^molecular_function^ATP binding`GO:0008061^molecular_function^chitin binding`GO:0106310^molecular_function^protein serine kinase activity`GO:0004674^molecular_function^protein serine/threonine kinase activity`GO:0019199^molecular_function^transmembrane receptor protein kinase activity`GO:0045087^biological_process^innate immune response`GO:0…	GO:0004672^molecular_function^protein kinase activity`GO:0006468^biological_process^protein phosphorylation`GO:0005524^molecular_function^ATP binding
Pla001G.20	Pla001G.20.1	CALM_LILLO^CALM_LILLO^Q:148-594,H:1-149^100%ID^E:7e-101^RecName: Full=Calmodulin;^Eukaryota; Viridiplantae; Streptophyta; Embryophyta; Tracheophyta; Spermatophyta; Magnoliopsida; Liliopsida; Liliales; Liliaceae; Lilium	Pla001G.20.1.p1	148-597[+]	CALM_LILLO^CALM_LILLO^Q:1-149,H:1-149^100%ID^E:1e-103^RecName: Full=Calmodulin;^Eukaryota; Viridiplantae; Streptophyta; Embryophyta; Tracheophyta; Spermatophyta; Magnoliopsida; Liliopsida; Liliales; Liliaceae; Lilium	PF00036.35^EF-hand_1^EF hand^12-40^E:2.8e-09`PF13499.9^EF-hand_7^EF-hand domain pair^12-73^E:2.1e-15`PF13405.9^EF-hand_6^EF-hand domain^12-41^E:1.4e-08`PF13202.9^EF-hand_5^EF hand^14-37^E:0.00012`PF13833.9^EF-hand_8^EF-hand domain pair^25-75^E:6.6e-12`PF00036.35^EF-hand_1^EF hand^48-75^E:2.4e-08`PF13202.9^EF-hand_5^EF hand^49-73^E:9.5e-05`PF13499.9^EF-hand_7^EF-hand domain pair^83-146^E:5.9e-19`P…	.	GO:0005509^molecular_function^calcium ion binding	GO:0005509^molecular_function^calcium ion binding	GO:0005509^molecular_function^calcium ion binding`GO:0005515^molecular_function^protein binding
Pla001G.17	Pla001G.17.1	.	.	.	.	.	.	.	.	.
Pla001G.11	Pla001G.11.1	KINB1_ARATH^KINB1_ARATH^Q:612-932,H:180-283^63.55%ID^E:2e-59^RecName: Full=SNF1-related protein kinase regulatory subunit beta-1;^Eukaryota; Viridiplantae; Streptophyta; Embryophyta; Tracheophyta; Spermatophyta; Magnoliopsida; eudicotyledons; Gunneridae; Pentapetalae; rosids; malvids; Brassicales; Brassicaceae; Camelineae; Arabidopsis`KINB1_ARATH^KINB1_ARATH^Q:322-618,H:61-159^55.56%ID^E:2e-59^Re…	Pla001G.11.1.p1	1-642[+]	KINB2_ARATH^KINB2_ARATH^Q:42-204,H:1-159^44.05%ID^E:8e-34^RecName: Full=SNF1-related protein kinase regulatory subunit beta-2;^Eukaryota; Viridiplantae; Streptophyta; Embryophyta; Tracheophyta; Spermatophyta; Magnoliopsida; eudicotyledons; Gunneridae; Pentapetalae; rosids; malvids; Brassicales; Brassicaceae; Camelineae; Arabidopsis	PF16561.8^AMPK1_CBM^Glycogen recognition site of AMP-activated protein kinase^147-205^E:1e-20	KEGG:ath:AT4G16360	GO:0009507^cellular_component^chloroplast`GO:0005886^cellular_component^plasma membrane`GO:0005524^molecular_function^ATP binding`GO:0005975^biological_process^carbohydrate metabolic process`GO:0006633^biological_process^fatty acid biosynthetic process`GO:0042128^biological_process^nitrate assimilation	GO:0009507^cellular_component^chloroplast`GO:0005886^cellular_component^plasma membrane`GO:0005524^molecular_function^ATP binding`GO:0005975^biological_process^carbohydrate metabolic process`GO:0006633^biological_process^fatty acid biosynthetic process`GO:0042128^biological_process^nitrate assimilation	.
Pla001G.11	Pla001G.11.2	KINB1_ARATH^KINB1_ARATH^Q:322-999,H:61-283^61.95%ID^E:2e-91^RecName: Full=SNF1-related protein kinase regulatory subunit beta-1;^Eukaryota; Viridiplantae; Streptophyta; Embryophyta; Tracheophyta; Spermatophyta; Magnoliopsida; eudicotyledons; Gunneridae; Pentapetalae; rosids; malvids; Brassicales; Brassicaceae; Camelineae; Arabidopsis	Pla001G.11.2.p1	1-1002[+]	KINB1_ARATH^KINB1_ARATH^Q:108-333,H:61-283^61.95%ID^E:1e-100^RecName: Full=SNF1-related protein kinase regulatory subunit beta-1;^Eukaryota; Viridiplantae; Streptophyta; Embryophyta; Tracheophyta; Spermatophyta; Magnoliopsida; eudicotyledons; Gunneridae; Pentapetalae; rosids; malvids; Brassicales; Brassicaceae; Camelineae; Arabidopsis	PF16561.8^AMPK1_CBM^Glycogen recognition site of AMP-activated protein kinase^147-227^E:4.9e-29`PF04739.18^AMPKBI^5'-AMP-activated protein kinase beta subunit, interaction domain^260-330^E:2.4e-17	KEGG:ath:AT5G21170	GO:0009507^cellular_component^chloroplast`GO:0005886^cellular_component^plasma membrane`GO:0005524^molecular_function^ATP binding`GO:0005975^biological_process^carbohydrate metabolic process`GO:0006633^biological_process^fatty acid biosynthetic process`GO:0042128^biological_process^nitrate assimilation	GO:0009507^cellular_component^chloroplast`GO:0005886^cellular_component^plasma membrane`GO:0005524^molecular_function^ATP binding`GO:0005975^biological_process^carbohydrate metabolic process`GO:0006633^biological_process^fatty acid biosynthetic process`GO:0042128^biological_process^nitrate assimilation	GO:0005515^molecular_function^protein binding
Pla001G.13	Pla001G.13.1	.	Pla001G.13.1.p1	3-434[-]	.	.	.	.	.	.
Pla001G.19	Pla001G.19.1	.	Pla001G.19.1.p1	2-322[-]	.	PF14392.9^zf-CCHC_4^Zinc knuckle^3-24^E:0.042	.	.	.	.
Pla001G.16	Pla001G.16.1	U1148_ARATH^U1148_ARATH^Q:375-1745,H:98-553^39.75%ID^E:3e-81^RecName: Full=U11/U12 small nuclear ribonucleoprotein 48 kDa protein;^Eukaryota; Viridiplantae; Streptophyta; Embryophyta; Tracheophyta; Spermatophyta; Magnoliopsida; eudicotyledons; Gunneridae; Pentapetalae; rosids; malvids; Brassicales; Brassicaceae; Camelineae; Arabidopsis	Pla001G.16.1.p1	69-2315[+]	U1148_ARATH^U1148_ARATH^Q:103-739,H:98-710^34.41%ID^E:7e-91^RecName: Full=U11/U12 small nuclear ribonucleoprotein 48 kDa protein;^Eukaryota; Viridiplantae; Streptophyta; Embryophyta; Tracheophyta; Spermatophyta; Magnoliopsida; eudicotyledons; Gunneridae; Pentapetalae; rosids; malvids; Brassicales; Brassicaceae; Camelineae; Arabidopsis	PF05253.15^zf-U11-48K^U11-48K-like CHHC zinc finger^103-127^E:5.4e-05	KEGG:ath:AT3G04160	GO:0005681^cellular_component^spliceosomal complex`GO:0046872^molecular_function^metal ion binding`GO:0006397^biological_process^mRNA processing`GO:0008380^biological_process^RNA splicing	GO:0005681^cellular_component^spliceosomal complex`GO:0046872^molecular_function^metal ion binding`GO:0006397^biological_process^mRNA processing`GO:0008380^biological_process^RNA splicing	.
Pla001G.21	Pla001G.21.1	.	Pla001G.21.1.p1	373-1284[+]	.	PF09588.13^YqaJ^YqaJ-like viral recombinase domain^62-202^E:4.1e-19	.	.	.	.
Pla001G.26	Pla001G.26.1	PPR91_ARATH^PPR91_ARATH^Q:439-1389,H:177-473^23.12%ID^E:4e-10^RecName: Full=Pentatricopeptide repeat-containing protein At1g62670, mitochondrial;^Eukaryota; Viridiplantae; Streptophyta; Embryophyta; Tracheophyta; Spermatophyta; Magnoliopsida; eudicotyledons; Gunneridae; Pentapetalae; rosids; malvids; Brassicales; Brassicaceae; Camelineae; Arabidopsis	Pla001G.26.1.p1	151-2796[+]	PP217_ARATH^PP217_ARATH^Q:78-432,H:107-440^21.35%ID^E:8e-10^RecName: Full=Pentatricopeptide repeat-containing protein At3g06920;^Eukaryota; Viridiplantae; Streptophyta; Embryophyta; Tracheophyta; Spermatophyta; Magnoliopsida; eudicotyledons; Gunneridae; Pentapetalae; rosids; malvids; Brassicales; Brassicaceae; Camelineae; Arabidopsis	PF01535.23^PPR^PPR repeat^143-171^E:11`PF01535.23^PPR^PPR repeat^178-199^E:2800`PF01535.23^PPR^PPR repeat^221-240^E:1400`PF01535.23^PPR^PPR repeat^247-272^E:970`PF01535.23^PPR^PPR repeat^284-303^E:520`PF01535.23^PPR^PPR repeat^324-346^E:3200`PF01535.23^PPR^PPR repeat^372-393^E:59`PF02037.30^SAP^SAP domain^535-567^E:5.6e-09`PF01535.23^PPR^PPR repeat^721-734^E:6400	KEGG:ath:AT3G06920	GO:0005739^cellular_component^mitochondrion`GO:0003723^molecular_function^RNA binding`GO:0000966^biological_process^RNA 5'-end processing	.	.
Pla001G.34	Pla001G.34.1	ILA_ARATH^ILA_ARATH^Q:299-8119,H:124-2682^70.18%ID^E:0^RecName: Full=Protein ILITYHIA {ECO:0000312|EMBL:AEE34290.1};^Eukaryota; Viridiplantae; Streptophyta; Embryophyta; Tracheophyta; Spermatophyta; Magnoliopsida; eudicotyledons; Gunneridae; Pentapetalae; rosids; malvids; Brassicales; Brassicaceae; Camelineae; Arabidopsis	Pla001G.34.1.p1	299-8170[+]	ILA_ARATH^ILA_ARATH^Q:1-2607,H:124-2682^70.18%ID^E:0^RecName: Full=Protein ILITYHIA {ECO:0000312|EMBL:AEE34290.1};^Eukaryota; Viridiplantae; Streptophyta; Embryophyta; Tracheophyta; Spermatophyta; Magnoliopsida; eudicotyledons; Gunneridae; Pentapetalae; rosids; malvids; Brassicales; Brassicaceae; Camelineae; Arabidopsis	.	KEGG:ath:AT1G64790	GO:0005829^cellular_component^cytosol`GO:0005634^cellular_component^nucleus`GO:0019887^molecular_function^protein kinase regulator activity`GO:0034198^biological_process^cellular response to amino acid starvation`GO:0042742^biological_process^defense response to bacterium`GO:0009682^biological_process^induced systemic resistance`GO:0045087^biological_process^innate immune response`GO:0006417^biol…	GO:0005829^cellular_component^cytosol`GO:0005634^cellular_component^nucleus`GO:0019887^molecular_function^protein kinase regulator activity`GO:0034198^biological_process^cellular response to amino acid starvation`GO:0042742^biological_process^defense response to bacterium`GO:0009682^biological_process^induced systemic resistance`GO:0045087^biological_process^innate immune response`GO:0006417^biol…	.
Pla001G.27	Pla001G.27.1	.	Pla001G.27.1.p1	319-1671[+]	.	PF14365.9^Neprosin_AP^Neprosin activation peptide^76-206^E:3.4e-43`PF03080.18^Neprosin^Neprosin^231-443^E:8.3e-88	.	.	.	.
Pla001G.28	Pla001G.28.1	EXOS1_MOUSE^EXOS1_MOUSE^Q:104-667,H:6-188^43.92%ID^E:9e-34^RecName: Full=Exosome complex component CSL4;^Eukaryota; Metazoa; Chordata; Craniata; Vertebrata; Euteleostomi; Mammalia; Eutheria; Euarchontoglires; Glires; Rodentia; Myomorpha; Muroidea; Muridae; Murinae; Mus; Mus	Pla001G.28.1.p1	86-676[+]	EXOS1_MOUSE^EXOS1_MOUSE^Q:7-194,H:6-188^43.92%ID^E:4e-42^RecName: Full=Exosome complex component CSL4;^Eukaryota; Metazoa; Chordata; Craniata; Vertebrata; Euteleostomi; Mammalia; Eutheria; Euarchontoglires; Glires; Rodentia; Myomorpha; Muroidea; Muridae; Murinae; Mus; Mus	PF14382.9^ECR1_N^Exosome complex exonuclease RRP4 N-terminal region^8-46^E:2e-11`PF10447.12^EXOSC1^Exosome component EXOSC1/CSL4^101-142^E:2.3e-12	KEGG:mmu:66583	GO:0005737^cellular_component^cytoplasm`GO:0000177^cellular_component^cytoplasmic exosome (RNase complex)`GO:0005829^cellular_component^cytosol`GO:0000178^cellular_component^exosome (RNase complex)`GO:0000176^cellular_component^nuclear exosome (RNase complex)`GO:0101019^cellular_component^nucleolar exosome (RNase complex)`GO:0005730^cellular_component^nucleolus`GO:0005634^cellular_component^nucle…	GO:0005737^cellular_component^cytoplasm`GO:0000177^cellular_component^cytoplasmic exosome (RNase complex)`GO:0005829^cellular_component^cytosol`GO:0000178^cellular_component^exosome (RNase complex)`GO:0000176^cellular_component^nuclear exosome (RNase complex)`GO:0101019^cellular_component^nucleolar exosome (RNase complex)`GO:0005730^cellular_component^nucleolus`GO:0005634^cellular_component^nucle…	GO:0003723^molecular_function^RNA binding`GO:0000178^cellular_component^exosome (RNase complex)
Pla001G.29	Pla001G.29.1	.	Pla001G.29.1.p1	2-925[+]	.	.	.	.	.	.
Pla001G.31	Pla001G.31.1	AMT12_SOLLC^AMT12_SOLLC^Q:24-1553,H:1-510^81.64%ID^E:0^RecName: Full=Ammonium transporter 1 member 2;^Eukaryota; Viridiplantae; Streptophyta; Embryophyta; Tracheophyta; Spermatophyta; Magnoliopsida; eudicotyledons; Gunneridae; Pentapetalae; asterids; lamiids; Solanales; Solanaceae; Solanoideae; Solaneae; Solanum; Solanum subgen. Lycopersicon	Pla001G.31.1.p1	27-1556[+]	AMT12_SOLLC^AMT12_SOLLC^Q:1-509,H:1-510^82.23%ID^E:0^RecName: Full=Ammonium transporter 1 member 2;^Eukaryota; Viridiplantae; Streptophyta; Embryophyta; Tracheophyta; Spermatophyta; Magnoliopsida; eudicotyledons; Gunneridae; Pentapetalae; asterids; lamiids; Solanales; Solanaceae; Solanoideae; Solaneae; Solanum; Solanum subgen. Lycopersicon	PF00909.24^Ammonium_transp^Ammonium Transporter Family^50-473^E:1.8e-138	.	GO:0005886^cellular_component^plasma membrane`GO:0008519^molecular_function^ammonium transmembrane transporter activity`GO:0097272^biological_process^ammonium homeostasis`GO:0072488^biological_process^ammonium transmembrane transport	GO:0005886^cellular_component^plasma membrane`GO:0008519^molecular_function^ammonium transmembrane transporter activity`GO:0097272^biological_process^ammonium homeostasis`GO:0072488^biological_process^ammonium transmembrane transport	GO:0008519^molecular_function^ammonium transmembrane transporter activity`GO:0072488^biological_process^ammonium transmembrane transport`GO:0016020^cellular_component^membrane
Pla001G.30	Pla001G.30.1	.	Pla001G.30.1.p1	102-1022[+]	.	.	.	.	.	.
Pla001G.32	Pla001G.32.1	.	Pla001G.32.1.p1	285-950[+]	.	.	.	.	.	.
Pla001G.32	Pla001G.32.2	.	.	.	.	.	.	.	.	.
Pla001G.36	Pla001G.36.1	TENAC_ARATH^TENAC_ARATH^Q:431-2080,H:69-615^69.08%ID^E:0^RecName: Full=Bifunctional TH2 protein, mitochondrial {ECO:0000303|PubMed:27677881};^Eukaryota; Viridiplantae; Streptophyta; Embryophyta; Tracheophyta; Spermatophyta; Magnoliopsida; eudicotyledons; Gunneridae; Pentapetalae; rosids; malvids; Brassicales; Brassicaceae; Camelineae; Arabidopsis	Pla001G.36.1.p1	179-2092[+]	TENAC_ARATH^TENAC_ARATH^Q:58-634,H:42-615^66.67%ID^E:0^RecName: Full=Bifunctional TH2 protein, mitochondrial {ECO:0000303|PubMed:27677881};^Eukaryota; Viridiplantae; Streptophyta; Embryophyta; Tracheophyta; Spermatophyta; Magnoliopsida; eudicotyledons; Gunneridae; Pentapetalae; rosids; malvids; Brassicales; Brassicaceae; Camelineae; Arabidopsis	PF03070.19^TENA_THI-4^TENA/THI-4/PQQC family^101-198^E:9.4e-11`PF03070.19^TENA_THI-4^TENA/THI-4/PQQC family^220-306^E:3.3e-06	KEGG:ath:AT5G32470	GO:0005829^cellular_component^cytosol`GO:0005739^cellular_component^mitochondrion`GO:0050334^molecular_function^thiaminase activity`GO:0042131^molecular_function^thiamine phosphate phosphatase activity`GO:0009228^biological_process^thiamine biosynthetic process	GO:0005829^cellular_component^cytosol`GO:0005739^cellular_component^mitochondrion`GO:0050334^molecular_function^thiaminase activity`GO:0042131^molecular_function^thiamine phosphate phosphatase activity`GO:0009228^biological_process^thiamine biosynthetic process	.
Pla001G.36	Pla001G.36.2	TENAC_ARATH^TENAC_ARATH^Q:431-2092,H:69-615^68.58%ID^E:0^RecName: Full=Bifunctional TH2 protein, mitochondrial {ECO:0000303|PubMed:27677881};^Eukaryota; Viridiplantae; Streptophyta; Embryophyta; Tracheophyta; Spermatophyta; Magnoliopsida; eudicotyledons; Gunneridae; Pentapetalae; rosids; malvids; Brassicales; Brassicaceae; Camelineae; Arabidopsis	Pla001G.36.2.p1	179-2104[+]	TENAC_ARATH^TENAC_ARATH^Q:58-638,H:42-615^66.21%ID^E:0^RecName: Full=Bifunctional TH2 protein, mitochondrial {ECO:0000303|PubMed:27677881};^Eukaryota; Viridiplantae; Streptophyta; Embryophyta; Tracheophyta; Spermatophyta; Magnoliopsida; eudicotyledons; Gunneridae; Pentapetalae; rosids; malvids; Brassicales; Brassicaceae; Camelineae; Arabidopsis	PF03070.19^TENA_THI-4^TENA/THI-4/PQQC family^101-202^E:3.3e-08`PF03070.19^TENA_THI-4^TENA/THI-4/PQQC family^224-310^E:3.4e-06	KEGG:ath:AT5G32470	GO:0005829^cellular_component^cytosol`GO:0005739^cellular_component^mitochondrion`GO:0050334^molecular_function^thiaminase activity`GO:0042131^molecular_function^thiamine phosphate phosphatase activity`GO:0009228^biological_process^thiamine biosynthetic process	GO:0005829^cellular_component^cytosol`GO:0005739^cellular_component^mitochondrion`GO:0050334^molecular_function^thiaminase activity`GO:0042131^molecular_function^thiamine phosphate phosphatase activity`GO:0009228^biological_process^thiamine biosynthetic process	.
Pla001G.33	Pla001G.33.1	PXL1_ARATH^PXL1_ARATH^Q:65-3100,H:6-1029^63.76%ID^E:0^RecName: Full=Leucine-rich repeat receptor-like protein kinase PXL1;^Eukaryota; Viridiplantae; Streptophyta; Embryophyta; Tracheophyta; Spermatophyta; Magnoliopsida; eudicotyledons; Gunneridae; Pentapetalae; rosids; malvids; Brassicales; Brassicaceae; Camelineae; Arabidopsis	Pla001G.33.1.p1	53-3103[+]	PXL1_ARATH^PXL1_ARATH^Q:5-1016,H:6-1029^63.76%ID^E:0^RecName: Full=Leucine-rich repeat receptor-like protein kinase PXL1;^Eukaryota; Viridiplantae; Streptophyta; Embryophyta; Tracheophyta; Spermatophyta; Magnoliopsida; eudicotyledons; Gunneridae; Pentapetalae; rosids; malvids; Brassicales; Brassicaceae; Camelineae; Arabidopsis	PF08263.15^LRRNT_2^Leucine rich repeat N-terminal domain^27-70^E:2e-08`PF13516.9^LRR_6^Leucine Rich repeat^75-86^E:4800`PF00560.36^LRR_1^Leucine Rich Repeat^76-96^E:140`PF00560.36^LRR_1^Leucine Rich Repeat^101-118^E:1300`PF13516.9^LRR_6^Leucine Rich repeat^102-110^E:730`PF13516.9^LRR_6^Leucine Rich repeat^120-134^E:180`PF00560.36^LRR_1^Leucine Rich Repeat^122-138^E:140`PF13516.9^LRR_6^Leucine Ric…	KEGG:ath:AT1G08590	GO:0005886^cellular_component^plasma membrane`GO:0005524^molecular_function^ATP binding`GO:0106310^molecular_function^protein serine kinase activity`GO:0004674^molecular_function^protein serine/threonine kinase activity`GO:0030154^biological_process^cell differentiation`GO:0010087^biological_process^phloem or xylem histogenesis`GO:0010067^biological_process^procambium histogenesis`GO:0006468^biol…	GO:0005886^cellular_component^plasma membrane`GO:0005524^molecular_function^ATP binding`GO:0106310^molecular_function^protein serine kinase activity`GO:0004674^molecular_function^protein serine/threonine kinase activity`GO:0030154^biological_process^cell differentiation`GO:0010087^biological_process^phloem or xylem histogenesis`GO:0010067^biological_process^procambium histogenesis`GO:0006468^biol…	GO:0005515^molecular_function^protein binding`GO:0004672^molecular_function^protein kinase activity`GO:0005524^molecular_function^ATP binding`GO:0006468^biological_process^protein phosphorylation
Pla001G.40	Pla001G.40.1	MAIL2_ARATH^MAIL2_ARATH^Q:959-1999,H:8-359^31.44%ID^E:5e-42^RecName: Full=Protein MAIN-LIKE 2 {ECO:0000303|PubMed:24635680};^Eukaryota; Viridiplantae; Streptophyta; Embryophyta; Tracheophyta; Spermatophyta; Magnoliopsida; eudicotyledons; Gunneridae; Pentapetalae; rosids; malvids; Brassicales; Brassicaceae; Camelineae; Arabidopsis	Pla001G.40.1.p1	299-2437[+]	MAIL2_ARATH^MAIL2_ARATH^Q:221-567,H:8-359^31.44%ID^E:4e-43^RecName: Full=Protein MAIN-LIKE 2 {ECO:0000303|PubMed:24635680};^Eukaryota; Viridiplantae; Streptophyta; Embryophyta; Tracheophyta; Spermatophyta; Magnoliopsida; eudicotyledons; Gunneridae; Pentapetalae; rosids; malvids; Brassicales; Brassicaceae; Camelineae; Arabidopsis	PF10536.12^PMD^Plant mobile domain^285-625^E:4.5e-60	KEGG:ath:AT2G04865	GO:0005634^cellular_component^nucleus`GO:0008483^molecular_function^transaminase activity`GO:0010073^biological_process^meristem maintenance	GO:0005634^cellular_component^nucleus`GO:0008483^molecular_function^transaminase activity`GO:0010073^biological_process^meristem maintenance	.
Pla001G.47	Pla001G.47.1	CHR20_ARATH^CHR20_ARATH^Q:320-4432,H:152-1467^58.92%ID^E:0^RecName: Full=Protein CHROMATIN REMODELING 20 {ECO:0000303|PubMed:16547115};^Eukaryota; Viridiplantae; Streptophyta; Embryophyta; Tracheophyta; Spermatophyta; Magnoliopsida; eudicotyledons; Gunneridae; Pentapetalae; rosids; malvids; Brassicales; Brassicaceae; Camelineae; Arabidopsis	Pla001G.47.1.p1	53-4444[+]	CHR20_ARATH^CHR20_ARATH^Q:1-1460,H:60-1467^58.61%ID^E:0^RecName: Full=Protein CHROMATIN REMODELING 20 {ECO:0000303|PubMed:16547115};^Eukaryota; Viridiplantae; Streptophyta; Embryophyta; Tracheophyta; Spermatophyta; Magnoliopsida; eudicotyledons; Gunneridae; Pentapetalae; rosids; malvids; Brassicales; Brassicaceae; Camelineae; Arabidopsis	PF04851.18^ResIII^Type III restriction enzyme, res subunit^683-870^E:7e-08`PF00176.26^SNF2-rel_dom^SNF2-related domain^705-1007^E:6.1e-57`PF00271.34^Helicase_C^Helicase conserved C-terminal domain^1086-1209^E:7e-15	KEGG:ath:AT1G08600	GO:0000781^cellular_component^chromosome, telomeric region`GO:0005634^cellular_component^nucleus`GO:0005524^molecular_function^ATP binding`GO:0016887^molecular_function^ATP hydrolysis activity`GO:0140658^molecular_function^ATP-dependent chromatin remodeler activity`GO:0003677^molecular_function^DNA binding`GO:0004386^molecular_function^helicase activity`GO:0046872^molecular_function^metal ion bin…	GO:0000781^cellular_component^chromosome, telomeric region`GO:0005634^cellular_component^nucleus`GO:0005524^molecular_function^ATP binding`GO:0016887^molecular_function^ATP hydrolysis activity`GO:0140658^molecular_function^ATP-dependent chromatin remodeler activity`GO:0003677^molecular_function^DNA binding`GO:0004386^molecular_function^helicase activity`GO:0046872^molecular_function^metal ion bin…	GO:0003677^molecular_function^DNA binding`GO:0005524^molecular_function^ATP binding`GO:0016787^molecular_function^hydrolase activity`GO:0140658^molecular_function^ATP-dependent chromatin remodeler activity
Pla001G.35	Pla001G.35.1	Y1490_ARATH^Y1490_ARATH^Q:555-2258,H:1-571^53.85%ID^E:0^RecName: Full=Hypothetical protein At1g04090;^Eukaryota; Viridiplantae; Streptophyta; Embryophyta; Tracheophyta; Spermatophyta; Magnoliopsida; eudicotyledons; Gunneridae; Pentapetalae; rosids; malvids; Brassicales; Brassicaceae; Camelineae; Arabidopsis	Pla001G.35.1.p1	555-2309[+]	Y1490_ARATH^Y1490_ARATH^Q:1-568,H:1-571^54.19%ID^E:0^RecName: Full=Hypothetical protein At1g04090;^Eukaryota; Viridiplantae; Streptophyta; Embryophyta; Tracheophyta; Spermatophyta; Magnoliopsida; eudicotyledons; Gunneridae; Pentapetalae; rosids; malvids; Brassicales; Brassicaceae; Camelineae; Arabidopsis	PF06101.14^Vps62^Vacuolar protein sorting-associated protein 62^22-567^E:8.6e-259	KEGG:ath:AT1G04090	.	.	.
Pla001G.35	Pla001G.35.2	Y1490_ARATH^Y1490_ARATH^Q:555-2258,H:1-571^53.85%ID^E:0^RecName: Full=Hypothetical protein At1g04090;^Eukaryota; Viridiplantae; Streptophyta; Embryophyta; Tracheophyta; Spermatophyta; Magnoliopsida; eudicotyledons; Gunneridae; Pentapetalae; rosids; malvids; Brassicales; Brassicaceae; Camelineae; Arabidopsis	Pla001G.35.2.p1	555-2261[+]	Y1490_ARATH^Y1490_ARATH^Q:1-568,H:1-571^54.19%ID^E:0^RecName: Full=Hypothetical protein At1g04090;^Eukaryota; Viridiplantae; Streptophyta; Embryophyta; Tracheophyta; Spermatophyta; Magnoliopsida; eudicotyledons; Gunneridae; Pentapetalae; rosids; malvids; Brassicales; Brassicaceae; Camelineae; Arabidopsis	PF06101.14^Vps62^Vacuolar protein sorting-associated protein 62^22-567^E:7.7e-259	KEGG:ath:AT1G04090	.	.	.
Pla001G.42	Pla001G.42.1	PDLP2_ARATH^PDLP2_ARATH^Q:266-952,H:4-235^41.28%ID^E:2e-45^RecName: Full=Plasmodesmata-located protein 2;^Eukaryota; Viridiplantae; Streptophyta; Embryophyta; Tracheophyta; Spermatophyta; Magnoliopsida; eudicotyledons; Gunneridae; Pentapetalae; rosids; malvids; Brassicales; Brassicaceae; Camelineae; Arabidopsis	Pla001G.42.1.p1	251-1105[+]	PDLP2_ARATH^PDLP2_ARATH^Q:6-283,H:4-305^37.7%ID^E:3e-57^RecName: Full=Plasmodesmata-located protein 2;^Eukaryota; Viridiplantae; Streptophyta; Embryophyta; Tracheophyta; Spermatophyta; Magnoliopsida; eudicotyledons; Gunneridae; Pentapetalae; rosids; malvids; Brassicales; Brassicaceae; Camelineae; Arabidopsis	PF01657.20^Stress-antifung^Salt stress response/antifungal^56-133^E:3.6e-12`PF01657.20^Stress-antifung^Salt stress response/antifungal^157-236^E:7.9e-06	KEGG:ath:AT1G04520	GO:0005886^cellular_component^plasma membrane`GO:0009506^cellular_component^plasmodesma`GO:0010497^biological_process^plasmodesmata-mediated intercellular transport`GO:0046739^biological_process^transport of virus in multicellular host	GO:0005886^cellular_component^plasma membrane`GO:0009506^cellular_component^plasmodesma`GO:0010497^biological_process^plasmodesmata-mediated intercellular transport`GO:0046739^biological_process^transport of virus in multicellular host	.
Pla001G.38	Pla001G.38.1	PHL1_ARATH^PHL1_ARATH^Q:382-1530,H:2-373^43.99%ID^E:2e-73^RecName: Full=Protein PHR1-LIKE 1;^Eukaryota; Viridiplantae; Streptophyta; Embryophyta; Tracheophyta; Spermatophyta; Magnoliopsida; eudicotyledons; Gunneridae; Pentapetalae; rosids; malvids; Brassicales; Brassicaceae; Camelineae; Arabidopsis	Pla001G.38.1.p2	14-358[-]	.	.	KEGG:ath:AT5G29000	GO:0005634^cellular_component^nucleus`GO:0003677^molecular_function^DNA binding`GO:0003700^molecular_function^DNA-binding transcription factor activity	.	.
Pla001G.38	Pla001G.38.1	PHL1_ARATH^PHL1_ARATH^Q:382-1530,H:2-373^43.99%ID^E:2e-73^RecName: Full=Protein PHR1-LIKE 1;^Eukaryota; Viridiplantae; Streptophyta; Embryophyta; Tracheophyta; Spermatophyta; Magnoliopsida; eudicotyledons; Gunneridae; Pentapetalae; rosids; malvids; Brassicales; Brassicaceae; Camelineae; Arabidopsis	Pla001G.38.1.p1	340-1788[+]	PHL1_ARATH^PHL1_ARATH^Q:15-397,H:2-373^45.78%ID^E:2e-88^RecName: Full=Protein PHR1-LIKE 1;^Eukaryota; Viridiplantae; Streptophyta; Embryophyta; Tracheophyta; Spermatophyta; Magnoliopsida; eudicotyledons; Gunneridae; Pentapetalae; rosids; malvids; Brassicales; Brassicaceae; Camelineae; Arabidopsis	PF00249.34^Myb_DNA-binding^Myb-like DNA-binding domain^259-310^E:4.1e-09`PF14379.9^Myb_CC_LHEQLE^MYB-CC type transfactor, LHEQLE motif^343-390^E:5e-23	KEGG:ath:AT5G29000	GO:0005634^cellular_component^nucleus`GO:0003677^molecular_function^DNA binding`GO:0003700^molecular_function^DNA-binding transcription factor activity	GO:0005634^cellular_component^nucleus`GO:0003677^molecular_function^DNA binding`GO:0003700^molecular_function^DNA-binding transcription factor activity	.
Pla001G.38	Pla001G.38.2	PHL1_ARATH^PHL1_ARATH^Q:356-1504,H:2-373^43.99%ID^E:2e-73^RecName: Full=Protein PHR1-LIKE 1;^Eukaryota; Viridiplantae; Streptophyta; Embryophyta; Tracheophyta; Spermatophyta; Magnoliopsida; eudicotyledons; Gunneridae; Pentapetalae; rosids; malvids; Brassicales; Brassicaceae; Camelineae; Arabidopsis	Pla001G.38.2.p1	314-1762[+]	PHL1_ARATH^PHL1_ARATH^Q:15-397,H:2-373^45.78%ID^E:2e-88^RecName: Full=Protein PHR1-LIKE 1;^Eukaryota; Viridiplantae; Streptophyta; Embryophyta; Tracheophyta; Spermatophyta; Magnoliopsida; eudicotyledons; Gunneridae; Pentapetalae; rosids; malvids; Brassicales; Brassicaceae; Camelineae; Arabidopsis	PF00249.34^Myb_DNA-binding^Myb-like DNA-binding domain^259-310^E:4.1e-09`PF14379.9^Myb_CC_LHEQLE^MYB-CC type transfactor, LHEQLE motif^343-390^E:5e-23	KEGG:ath:AT5G29000	GO:0005634^cellular_component^nucleus`GO:0003677^molecular_function^DNA binding`GO:0003700^molecular_function^DNA-binding transcription factor activity	GO:0005634^cellular_component^nucleus`GO:0003677^molecular_function^DNA binding`GO:0003700^molecular_function^DNA-binding transcription factor activity	.
Pla001G.37	Pla001G.37.1	PP318_ARATH^PP318_ARATH^Q:489-917,H:130-272^50.69%ID^E:4e-60^RecName: Full=Putative pentatricopeptide repeat-containing protein At4g17915;^Eukaryota; Viridiplantae; Streptophyta; Embryophyta; Tracheophyta; Spermatophyta; Magnoliopsida; eudicotyledons; Gunneridae; Pentapetalae; rosids; malvids; Brassicales; Brassicaceae; Camelineae; Arabidopsis`PP318_ARATH^PP318_ARATH^Q:229-486,H:8-93^55.81%ID^E:4…	Pla001G.37.1.p1	576-953[+]	PP318_ARATH^PP318_ARATH^Q:1-114,H:160-272^52.63%ID^E:5e-33^RecName: Full=Putative pentatricopeptide repeat-containing protein At4g17915;^Eukaryota; Viridiplantae; Streptophyta; Embryophyta; Tracheophyta; Spermatophyta; Magnoliopsida; eudicotyledons; Gunneridae; Pentapetalae; rosids; malvids; Brassicales; Brassicaceae; Camelineae; Arabidopsis`PP318_ARATH^PP318_ARATH^Q:1-120,H:194-313^28.33%ID^E:1e…	PF13041.9^PPR_2^PPR repeat family^1-42^E:7.6e-11`PF01535.23^PPR^PPR repeat^1-25^E:0.00061`PF13812.9^PPR_3^Pentatricopeptide repeat domain^17-68^E:4.3e-05`PF12854.10^PPR_1^PPR repeat^25-57^E:7.6e-10`PF13041.9^PPR_2^PPR repeat family^28-74^E:1.3e-12`PF01535.23^PPR^PPR repeat^32-60^E:3e-07`PF13812.9^PPR_3^Pentatricopeptide repeat domain^51-109^E:3.9e-06`PF12854.10^PPR_1^PPR repeat^60-92^E:9.4e-06`PF…	.	.	.	.
Pla001G.39	Pla001G.39.1	TI141_ARATH^TI141_ARATH^Q:144-479,H:1-112^78.57%ID^E:2e-50^RecName: Full=Mitochondrial import inner membrane translocase subunit TIM14-1;^Eukaryota; Viridiplantae; Streptophyta; Embryophyta; Tracheophyta; Spermatophyta; Magnoliopsida; eudicotyledons; Gunneridae; Pentapetalae; rosids; malvids; Brassicales; Brassicaceae; Camelineae; Arabidopsis	Pla001G.39.1.p2	543-872[-]	.	.	KEGG:ath:AT2G35795	GO:0001405^cellular_component^PAM complex, Tim23 associated import motor`GO:0001671^molecular_function^ATPase activator activity`GO:0030150^biological_process^protein import into mitochondrial matrix	.	.
Pla001G.39	Pla001G.39.1	TI141_ARATH^TI141_ARATH^Q:144-479,H:1-112^78.57%ID^E:2e-50^RecName: Full=Mitochondrial import inner membrane translocase subunit TIM14-1;^Eukaryota; Viridiplantae; Streptophyta; Embryophyta; Tracheophyta; Spermatophyta; Magnoliopsida; eudicotyledons; Gunneridae; Pentapetalae; rosids; malvids; Brassicales; Brassicaceae; Camelineae; Arabidopsis	Pla001G.39.1.p1	144-482[+]	TI141_ARATH^TI141_ARATH^Q:1-112,H:1-112^78.57%ID^E:1e-61^RecName: Full=Mitochondrial import inner membrane translocase subunit TIM14-1;^Eukaryota; Viridiplantae; Streptophyta; Embryophyta; Tracheophyta; Spermatophyta; Magnoliopsida; eudicotyledons; Gunneridae; Pentapetalae; rosids; malvids; Brassicales; Brassicaceae; Camelineae; Arabidopsis	.	KEGG:ath:AT2G35795	GO:0001405^cellular_component^PAM complex, Tim23 associated import motor`GO:0001671^molecular_function^ATPase activator activity`GO:0030150^biological_process^protein import into mitochondrial matrix	GO:0001405^cellular_component^PAM complex, Tim23 associated import motor`GO:0001671^molecular_function^ATPase activator activity`GO:0030150^biological_process^protein import into mitochondrial matrix	.
Pla001G.39	Pla001G.39.2	TI141_ARATH^TI141_ARATH^Q:260-592,H:2-112^78.38%ID^E:5e-49^RecName: Full=Mitochondrial import inner membrane translocase subunit TIM14-1;^Eukaryota; Viridiplantae; Streptophyta; Embryophyta; Tracheophyta; Spermatophyta; Magnoliopsida; eudicotyledons; Gunneridae; Pentapetalae; rosids; malvids; Brassicales; Brassicaceae; Camelineae; Arabidopsis	Pla001G.39.2.p1	656-985[-]	.	.	KEGG:ath:AT2G35795	GO:0001405^cellular_component^PAM complex, Tim23 associated import motor`GO:0001671^molecular_function^ATPase activator activity`GO:0030150^biological_process^protein import into mitochondrial matrix	.	.
Pla001G.44	Pla001G.44.1	SAMC2_ARATH^SAMC2_ARATH^Q:2335-3135,H:80-340^31.87%ID^E:6e-31^RecName: Full=Probable S-adenosylmethionine carrier 2, chloroplastic;^Eukaryota; Viridiplantae; Streptophyta; Embryophyta; Tracheophyta; Spermatophyta; Magnoliopsida; eudicotyledons; Gunneridae; Pentapetalae; rosids; malvids; Brassicales; Brassicaceae; Camelineae; Arabidopsis	Pla001G.44.1.p1	646-3189[+]	SAMC2_ARATH^SAMC2_ARATH^Q:564-830,H:80-340^31.87%ID^E:1e-31^RecName: Full=Probable S-adenosylmethionine carrier 2, chloroplastic;^Eukaryota; Viridiplantae; Streptophyta; Embryophyta; Tracheophyta; Spermatophyta; Magnoliopsida; eudicotyledons; Gunneridae; Pentapetalae; rosids; malvids; Brassicales; Brassicaceae; Camelineae; Arabidopsis	PF13202.9^EF-hand_5^EF hand^403-421^E:0.049`PF00153.30^Mito_carr^Mitochondrial carrier protein^561-641^E:8.3e-12`PF00153.30^Mito_carr^Mitochondrial carrier protein^653-733^E:2.5e-08`PF00153.30^Mito_carr^Mitochondrial carrier protein^740-826^E:5.9e-21	KEGG:ath:AT1G34065	GO:0031969^cellular_component^chloroplast membrane`GO:0005743^cellular_component^mitochondrial inner membrane`GO:0000095^molecular_function^S-adenosyl-L-methionine transmembrane transporter activity	GO:0031969^cellular_component^chloroplast membrane`GO:0005743^cellular_component^mitochondrial inner membrane`GO:0000095^molecular_function^S-adenosyl-L-methionine transmembrane transporter activity	GO:0005509^molecular_function^calcium ion binding
Pla001G.41	Pla001G.41.1	LBD1_ARATH^LBD1_ARATH^Q:255-716,H:34-189^65.41%ID^E:2e-63^RecName: Full=LOB domain-containing protein 1;^Eukaryota; Viridiplantae; Streptophyta; Embryophyta; Tracheophyta; Spermatophyta; Magnoliopsida; eudicotyledons; Gunneridae; Pentapetalae; rosids; malvids; Brassicales; Brassicaceae; Camelineae; Arabidopsis	Pla001G.41.1.p1	102-719[+]	LBD1_ARATH^LBD1_ARATH^Q:47-205,H:29-189^65.24%ID^E:2e-68^RecName: Full=LOB domain-containing protein 1;^Eukaryota; Viridiplantae; Streptophyta; Embryophyta; Tracheophyta; Spermatophyta; Magnoliopsida; eudicotyledons; Gunneridae; Pentapetalae; rosids; malvids; Brassicales; Brassicaceae; Camelineae; Arabidopsis	PF03195.17^LOB^Lateral organ boundaries (LOB) domain^51-148^E:1e-41	KEGG:ath:AT1G07900	GO:0005739^cellular_component^mitochondrion	GO:0005739^cellular_component^mitochondrion	.
Pla001G.18	Pla001G.18.1	.	.	.	.	.	.	.	.	.
Pla001G.23	Pla001G.23.1	.	Pla001G.23.1.p1	479-1099[+]	.	PF00582.29^Usp^Universal stress protein family^52-157^E:3.2e-09	.	.	.	.
Pla001G.24	Pla001G.24.1	UBP19_ARATH^UBP19_ARATH^Q:251-1816,H:15-525^57.14%ID^E:0^RecName: Full=Ubiquitin carboxyl-terminal hydrolase 19;^Eukaryota; Viridiplantae; Streptophyta; Embryophyta; Tracheophyta; Spermatophyta; Magnoliopsida; eudicotyledons; Gunneridae; Pentapetalae; rosids; malvids; Brassicales; Brassicaceae; Camelineae; Arabidopsis	Pla001G.24.1.p1	212-2707[+]	UBP19_ARATH^UBP19_ARATH^Q:7-535,H:8-525^57.87%ID^E:0^RecName: Full=Ubiquitin carboxyl-terminal hydrolase 19;^Eukaryota; Viridiplantae; Streptophyta; Embryophyta; Tracheophyta; Spermatophyta; Magnoliopsida; eudicotyledons; Gunneridae; Pentapetalae; rosids; malvids; Brassicales; Brassicaceae; Camelineae; Arabidopsis	PF01753.21^zf-MYND^MYND finger^88-125^E:5.9e-11`PF00443.32^UCH^Ubiquitin carboxyl-terminal hydrolase^179-481^E:1.1e-48`PF13423.9^UCH_1^Ubiquitin carboxyl-terminal hydrolase^180-463^E:2.5e-16	KEGG:ath:AT2G24640	GO:0005829^cellular_component^cytosol`GO:0016020^cellular_component^membrane`GO:0005634^cellular_component^nucleus`GO:0004843^molecular_function^cysteine-type deubiquitinase activity`GO:0004197^molecular_function^cysteine-type endopeptidase activity`GO:0046872^molecular_function^metal ion binding`GO:0016579^biological_process^protein deubiquitination`GO:0006511^biological_process^ubiquitin-depend…	GO:0005829^cellular_component^cytosol`GO:0016020^cellular_component^membrane`GO:0005634^cellular_component^nucleus`GO:0004843^molecular_function^cysteine-type deubiquitinase activity`GO:0004197^molecular_function^cysteine-type endopeptidase activity`GO:0046872^molecular_function^metal ion binding`GO:0016579^biological_process^protein deubiquitination`GO:0006511^biological_process^ubiquitin-depend…	GO:0004843^molecular_function^cysteine-type deubiquitinase activity`GO:0016579^biological_process^protein deubiquitination
Pla001G.51	Pla001G.51.1	.	Pla001G.51.1.p1	2-670[+]	COMD9_BOVIN^COMD9_BOVIN^Q:18-209,H:2-197^26.83%ID^E:4e-06^RecName: Full=COMM domain-containing protein 9;^Eukaryota; Metazoa; Chordata; Craniata; Vertebrata; Euteleostomi; Mammalia; Eutheria; Laurasiatheria; Artiodactyla; Ruminantia; Pecora; Bovidae; Bovinae; Bos	.	KEGG:bta:510280	.	GO:0031410^cellular_component^cytoplasmic vesicle`GO:0005634^cellular_component^nucleus`GO:0006814^biological_process^sodium ion transport	.
Pla001G.51	Pla001G.51.2	.	Pla001G.51.2.p1	2-586[+]	FRS3_ARATH^FRS3_ARATH^Q:112-182,H:716-786^40.85%ID^E:8e-06^RecName: Full=Protein FAR1-RELATED SEQUENCE 3;^Eukaryota; Viridiplantae; Streptophyta; Embryophyta; Tracheophyta; Spermatophyta; Magnoliopsida; eudicotyledons; Gunneridae; Pentapetalae; rosids; malvids; Brassicales; Brassicaceae; Camelineae; Arabidopsis	.	KEGG:ath:AT2G27110	.	GO:0005634^cellular_component^nucleus`GO:0009506^cellular_component^plasmodesma`GO:0008270^molecular_function^zinc ion binding`GO:0006355^biological_process^regulation of DNA-templated transcription	.
Pla001G.51	Pla001G.51.3	.	Pla001G.51.3.p1	2-583[+]	.	.	.	.	.	.
Pla001G.51	Pla001G.51.4	.	Pla001G.51.4.p1	2-568[+]	.	.	.	.	.	.
Pla001G.51	Pla001G.51.5	.	Pla001G.51.5.p1	2-601[+]	FRS3_ARATH^FRS3_ARATH^Q:112-182,H:716-786^40.85%ID^E:7e-06^RecName: Full=Protein FAR1-RELATED SEQUENCE 3;^Eukaryota; Viridiplantae; Streptophyta; Embryophyta; Tracheophyta; Spermatophyta; Magnoliopsida; eudicotyledons; Gunneridae; Pentapetalae; rosids; malvids; Brassicales; Brassicaceae; Camelineae; Arabidopsis	.	KEGG:ath:AT2G27110	.	GO:0005634^cellular_component^nucleus`GO:0009506^cellular_component^plasmodesma`GO:0008270^molecular_function^zinc ion binding`GO:0006355^biological_process^regulation of DNA-templated transcription	.
Pla001G.43	Pla001G.43.1	ATPAM_NICPL^ATPAM_NICPL^Q:1164-577,H:314-509^96.43%ID^E:2e-129^RecName: Full=ATP synthase subunit alpha, mitochondrial;^Eukaryota; Viridiplantae; Streptophyta; Embryophyta; Tracheophyta; Spermatophyta; Magnoliopsida; eudicotyledons; Gunneridae; Pentapetalae; asterids; lamiids; Solanales; Solanaceae; Nicotianoideae; Nicotianeae; Nicotiana	Pla001G.43.1.p1	574-1164[-]	ATPAM_NICPL^ATPAM_NICPL^Q:1-196,H:314-509^96.43%ID^E:2e-132^RecName: Full=ATP synthase subunit alpha, mitochondrial;^Eukaryota; Viridiplantae; Streptophyta; Embryophyta; Tracheophyta; Spermatophyta; Magnoliopsida; eudicotyledons; Gunneridae; Pentapetalae; asterids; lamiids; Solanales; Solanaceae; Nicotianoideae; Nicotianeae; Nicotiana	PF00006.28^ATP-synt_ab^ATP synthase alpha/beta family, nucleotide-binding domain^7-62^E:2.1e-15`PF00306.30^ATP-synt_ab_C^ATP synthase alpha/beta chain, C terminal domain^69-183^E:2.9e-37	.	GO:0005743^cellular_component^mitochondrial inner membrane`GO:0045261^cellular_component^proton-transporting ATP synthase complex, catalytic core F(1)`GO:0005524^molecular_function^ATP binding`GO:0046933^molecular_function^proton-transporting ATP synthase activity, rotational mechanism	GO:0005743^cellular_component^mitochondrial inner membrane`GO:0045261^cellular_component^proton-transporting ATP synthase complex, catalytic core F(1)`GO:0005524^molecular_function^ATP binding`GO:0046933^molecular_function^proton-transporting ATP synthase activity, rotational mechanism	GO:0005524^molecular_function^ATP binding`GO:0015986^biological_process^proton motive force-driven ATP synthesis
Pla001G.46	Pla001G.46.1	ATPAM_NICPL^ATPAM_NICPL^Q:144-1,H:1-48^97.92%ID^E:5e-22^RecName: Full=ATP synthase subunit alpha, mitochondrial;^Eukaryota; Viridiplantae; Streptophyta; Embryophyta; Tracheophyta; Spermatophyta; Magnoliopsida; eudicotyledons; Gunneridae; Pentapetalae; asterids; lamiids; Solanales; Solanaceae; Nicotianoideae; Nicotianeae; Nicotiana	.	.	.	.	.	GO:0005743^cellular_component^mitochondrial inner membrane`GO:0045261^cellular_component^proton-transporting ATP synthase complex, catalytic core F(1)`GO:0005524^molecular_function^ATP binding`GO:0046933^molecular_function^proton-transporting ATP synthase activity, rotational mechanism	.	.
Pla001G.45	Pla001G.45.1	.	Pla001G.45.1.p1	614-883[-]	.	.	.	.	.	.
Pla001G.48	Pla001G.48.1	CLPB4_ARATH^CLPB4_ARATH^Q:450-3134,H:77-964^80.89%ID^E:0^RecName: Full=Chaperone protein ClpB4, mitochondrial;^Eukaryota; Viridiplantae; Streptophyta; Embryophyta; Tracheophyta; Spermatophyta; Magnoliopsida; eudicotyledons; Gunneridae; Pentapetalae; rosids; malvids; Brassicales; Brassicaceae; Camelineae; Arabidopsis	Pla001G.48.1.p1	210-3143[+]	CLPB4_ARATH^CLPB4_ARATH^Q:39-975,H:37-964^78.23%ID^E:0^RecName: Full=Chaperone protein ClpB4, mitochondrial;^Eukaryota; Viridiplantae; Streptophyta; Embryophyta; Tracheophyta; Spermatophyta; Magnoliopsida; eudicotyledons; Gunneridae; Pentapetalae; rosids; malvids; Brassicales; Brassicaceae; Camelineae; Arabidopsis	PF02861.23^Clp_N^Clp amino terminal domain, pathogenicity island component^103-154^E:9.6e-13`PF02861.23^Clp_N^Clp amino terminal domain, pathogenicity island component^184-231^E:3.9e-10`PF00004.32^AAA^ATPase family associated with various cellular activities (AAA)^290-373^E:2.9e-11`PF17871.4^AAA_lid_9^AAA lid domain^428-530^E:1.3e-33`PF07724.17^AAA_2^AAA domain (Cdc48 subfamily)^686-855^E:1.1e-54…	KEGG:ath:AT2G25140	GO:0009507^cellular_component^chloroplast`GO:0009941^cellular_component^chloroplast envelope`GO:0009570^cellular_component^chloroplast stroma`GO:0005737^cellular_component^cytoplasm`GO:0005739^cellular_component^mitochondrion`GO:0005524^molecular_function^ATP binding`GO:0016887^molecular_function^ATP hydrolysis activity`GO:0034605^biological_process^cellular response to heat`GO:0042026^biological…	GO:0009507^cellular_component^chloroplast`GO:0009941^cellular_component^chloroplast envelope`GO:0009570^cellular_component^chloroplast stroma`GO:0005737^cellular_component^cytoplasm`GO:0005739^cellular_component^mitochondrion`GO:0005524^molecular_function^ATP binding`GO:0016887^molecular_function^ATP hydrolysis activity`GO:0034605^biological_process^cellular response to heat`GO:0042026^biological…	GO:0005524^molecular_function^ATP binding`GO:0016887^molecular_function^ATP hydrolysis activity`GO:0008134^molecular_function^transcription factor binding`GO:0006355^biological_process^regulation of DNA-templated transcription
Pla001G.49	Pla001G.49.1	CB60A_ARATH^CB60A_ARATH^Q:382-1437,H:19-363^38.61%ID^E:8e-76^RecName: Full=Calmodulin-binding protein 60 A {ECO:0000303|PubMed:11782485};^Eukaryota; Viridiplantae; Streptophyta; Embryophyta; Tracheophyta; Spermatophyta; Magnoliopsida; eudicotyledons; Gunneridae; Pentapetalae; rosids; malvids; Brassicales; Brassicaceae; Camelineae; Arabidopsis	Pla001G.49.1.p1	283-1794[+]	CB60A_ARATH^CB60A_ARATH^Q:34-385,H:19-363^38.61%ID^E:8e-79^RecName: Full=Calmodulin-binding protein 60 A {ECO:0000303|PubMed:11782485};^Eukaryota; Viridiplantae; Streptophyta; Embryophyta; Tracheophyta; Spermatophyta; Magnoliopsida; eudicotyledons; Gunneridae; Pentapetalae; rosids; malvids; Brassicales; Brassicaceae; Camelineae; Arabidopsis	PF07887.14^Calmodulin_bind^Calmodulin binding protein-like N-terminal domain^82-163^E:4.4e-21`PF07887.14^Calmodulin_bind^Calmodulin binding protein-like N-terminal domain^172-241^E:3.2e-20`PF20451.1^Calmod_bind_M^Calmodulin binding protein central domain^253-317^E:5e-19`PF20452.1^Calmod_bind_C^Calmodulin binding protein C-terminal domain^325-380^E:8.8e-12	KEGG:ath:AT5G62570	GO:0005634^cellular_component^nucleus`GO:0005516^molecular_function^calmodulin binding`GO:0003700^molecular_function^DNA-binding transcription factor activity`GO:0043565^molecular_function^sequence-specific DNA binding`GO:1900425^biological_process^negative regulation of defense response to bacterium`GO:0080142^biological_process^regulation of salicylic acid biosynthetic process	GO:0005634^cellular_component^nucleus`GO:0005516^molecular_function^calmodulin binding`GO:0003700^molecular_function^DNA-binding transcription factor activity`GO:0043565^molecular_function^sequence-specific DNA binding`GO:1900425^biological_process^negative regulation of defense response to bacterium`GO:0080142^biological_process^regulation of salicylic acid biosynthetic process	.
Pla001G.50	Pla001G.50.1	Y5010_ARATH^Y5010_ARATH^Q:254-778,H:41-213^64.97%ID^E:9e-76^RecName: Full=Uncharacterized protein At5g50100, chloroplastic;^Eukaryota; Viridiplantae; Streptophyta; Embryophyta; Tracheophyta; Spermatophyta; Magnoliopsida; eudicotyledons; Gunneridae; Pentapetalae; rosids; malvids; Brassicales; Brassicaceae; Camelineae; Arabidopsis	Pla001G.50.1.p1	101-850[+]	Y5010_ARATH^Y5010_ARATH^Q:52-226,H:41-213^64.97%ID^E:1e-77^RecName: Full=Uncharacterized protein At5g50100, chloroplastic;^Eukaryota; Viridiplantae; Streptophyta; Embryophyta; Tracheophyta; Spermatophyta; Magnoliopsida; eudicotyledons; Gunneridae; Pentapetalae; rosids; malvids; Brassicales; Brassicaceae; Camelineae; Arabidopsis	PF04134.15^DCC1-like^DCC1-like thiol-disulfide oxidoreductase^92-202^E:1.6e-22	KEGG:ath:AT5G50100	GO:0009507^cellular_component^chloroplast`GO:0005739^cellular_component^mitochondrion`GO:0015035^molecular_function^protein-disulfide reductase activity`GO:0042246^biological_process^tissue regeneration	GO:0009507^cellular_component^chloroplast`GO:0005739^cellular_component^mitochondrion`GO:0015035^molecular_function^protein-disulfide reductase activity`GO:0042246^biological_process^tissue regeneration	GO:0015035^molecular_function^protein-disulfide reductase activity
Pla001G.50	Pla001G.50.2	Y5010_ARATH^Y5010_ARATH^Q:254-814,H:41-213^60.85%ID^E:2e-72^RecName: Full=Uncharacterized protein At5g50100, chloroplastic;^Eukaryota; Viridiplantae; Streptophyta; Embryophyta; Tracheophyta; Spermatophyta; Magnoliopsida; eudicotyledons; Gunneridae; Pentapetalae; rosids; malvids; Brassicales; Brassicaceae; Camelineae; Arabidopsis	Pla001G.50.2.p1	2-658[+]	Y5010_ARATH^Y5010_ARATH^Q:85-214,H:41-167^68.7%ID^E:1e-57^RecName: Full=Uncharacterized protein At5g50100, chloroplastic;^Eukaryota; Viridiplantae; Streptophyta; Embryophyta; Tracheophyta; Spermatophyta; Magnoliopsida; eudicotyledons; Gunneridae; Pentapetalae; rosids; malvids; Brassicales; Brassicaceae; Camelineae; Arabidopsis	PF04134.15^DCC1-like^DCC1-like thiol-disulfide oxidoreductase^125-209^E:1.1e-15	KEGG:ath:AT5G50100	GO:0009507^cellular_component^chloroplast`GO:0005739^cellular_component^mitochondrion`GO:0015035^molecular_function^protein-disulfide reductase activity`GO:0042246^biological_process^tissue regeneration	GO:0009507^cellular_component^chloroplast`GO:0005739^cellular_component^mitochondrion`GO:0015035^molecular_function^protein-disulfide reductase activity`GO:0042246^biological_process^tissue regeneration	GO:0015035^molecular_function^protein-disulfide reductase activity
Pla001G.53	Pla001G.53.1	RFA1D_ARATH^RFA1D_ARATH^Q:1-471,H:394-562^28.49%ID^E:3e-08^RecName: Full=Replication protein A 70 kDa DNA-binding subunit D;^Eukaryota; Viridiplantae; Streptophyta; Embryophyta; Tracheophyta; Spermatophyta; Magnoliopsida; eudicotyledons; Gunneridae; Pentapetalae; rosids; malvids; Brassicales; Brassicaceae; Camelineae; Arabidopsis	Pla001G.53.1.p1	1-723[+]	RFA1D_ARATH^RFA1D_ARATH^Q:1-157,H:394-562^28.49%ID^E:8e-09^RecName: Full=Replication protein A 70 kDa DNA-binding subunit D;^Eukaryota; Viridiplantae; Streptophyta; Embryophyta; Tracheophyta; Spermatophyta; Magnoliopsida; eudicotyledons; Gunneridae; Pentapetalae; rosids; malvids; Brassicales; Brassicaceae; Camelineae; Arabidopsis	PF08646.13^Rep_fac-A_C^Replication factor-A C terminal domain^80-181^E:6.1e-13	KEGG:ath:AT5G61000	GO:0005662^cellular_component^DNA replication factor A complex`GO:0005524^molecular_function^ATP binding`GO:0003684^molecular_function^damaged DNA binding`GO:0004386^molecular_function^helicase activity`GO:0016787^molecular_function^hydrolase activity`GO:0046872^molecular_function^metal ion binding`GO:0043047^molecular_function^single-stranded telomeric DNA binding`GO:0006268^biological_process^D…	GO:0005662^cellular_component^DNA replication factor A complex`GO:0005524^molecular_function^ATP binding`GO:0003684^molecular_function^damaged DNA binding`GO:0004386^molecular_function^helicase activity`GO:0016787^molecular_function^hydrolase activity`GO:0046872^molecular_function^metal ion binding`GO:0043047^molecular_function^single-stranded telomeric DNA binding`GO:0006268^biological_process^D…	.
Pla001G.53	Pla001G.53.2	RFA1B_ARATH^RFA1B_ARATH^Q:751-1845,H:159-538^25.39%ID^E:5e-21^RecName: Full=Replication protein A 70 kDa DNA-binding subunit B;^Eukaryota; Viridiplantae; Streptophyta; Embryophyta; Tracheophyta; Spermatophyta; Magnoliopsida; eudicotyledons; Gunneridae; Pentapetalae; rosids; malvids; Brassicales; Brassicaceae; Camelineae; Arabidopsis	Pla001G.53.2.p1	205-2076[+]	RFA1B_ARATH^RFA1B_ARATH^Q:183-538,H:159-529^25.2%ID^E:2e-29^RecName: Full=Replication protein A 70 kDa DNA-binding subunit B;^Eukaryota; Viridiplantae; Streptophyta; Embryophyta; Tracheophyta; Spermatophyta; Magnoliopsida; eudicotyledons; Gunneridae; Pentapetalae; rosids; malvids; Brassicales; Brassicaceae; Camelineae; Arabidopsis	PF08646.13^Rep_fac-A_C^Replication factor-A C terminal domain^470-548^E:9.1e-11	KEGG:ath:AT5G08020	GO:0005662^cellular_component^DNA replication factor A complex`GO:0003684^molecular_function^damaged DNA binding`GO:0046872^molecular_function^metal ion binding`GO:0043047^molecular_function^single-stranded telomeric DNA binding`GO:0006281^biological_process^DNA repair`GO:0006268^biological_process^DNA unwinding involved in DNA replication`GO:0000724^biological_process^double-strand break repair …	GO:0005662^cellular_component^DNA replication factor A complex`GO:0003684^molecular_function^damaged DNA binding`GO:0046872^molecular_function^metal ion binding`GO:0043047^molecular_function^single-stranded telomeric DNA binding`GO:0006281^biological_process^DNA repair`GO:0006268^biological_process^DNA unwinding involved in DNA replication`GO:0000724^biological_process^double-strand break repair …	.
Pla001G.52	Pla001G.52.1	CB60A_ARATH^CB60A_ARATH^Q:274-1251,H:42-369^35.84%ID^E:3e-51^RecName: Full=Calmodulin-binding protein 60 A {ECO:0000303|PubMed:11782485};^Eukaryota; Viridiplantae; Streptophyta; Embryophyta; Tracheophyta; Spermatophyta; Magnoliopsida; eudicotyledons; Gunneridae; Pentapetalae; rosids; malvids; Brassicales; Brassicaceae; Camelineae; Arabidopsis	Pla001G.52.1.p1	124-2109[+]	CB60A_ARATH^CB60A_ARATH^Q:51-376,H:42-369^36.45%ID^E:2e-58^RecName: Full=Calmodulin-binding protein 60 A {ECO:0000303|PubMed:11782485};^Eukaryota; Viridiplantae; Streptophyta; Embryophyta; Tracheophyta; Spermatophyta; Magnoliopsida; eudicotyledons; Gunneridae; Pentapetalae; rosids; malvids; Brassicales; Brassicaceae; Camelineae; Arabidopsis	PF07887.14^Calmodulin_bind^Calmodulin binding protein-like N-terminal domain^81-224^E:3.9e-23`PF20451.1^Calmod_bind_M^Calmodulin binding protein central domain^239-301^E:1.5e-20`PF20452.1^Calmod_bind_C^Calmodulin binding protein C-terminal domain^307-357^E:3.8e-06	KEGG:ath:AT5G62570	GO:0005634^cellular_component^nucleus`GO:0005516^molecular_function^calmodulin binding`GO:0003700^molecular_function^DNA-binding transcription factor activity`GO:0043565^molecular_function^sequence-specific DNA binding`GO:1900425^biological_process^negative regulation of defense response to bacterium`GO:0080142^biological_process^regulation of salicylic acid biosynthetic process	GO:0005634^cellular_component^nucleus`GO:0005516^molecular_function^calmodulin binding`GO:0003700^molecular_function^DNA-binding transcription factor activity`GO:0043565^molecular_function^sequence-specific DNA binding`GO:1900425^biological_process^negative regulation of defense response to bacterium`GO:0080142^biological_process^regulation of salicylic acid biosynthetic process	.
Pla001G.55	Pla001G.55.1	POLR1_ARATH^POLR1_ARATH^Q:2043-2678,H:468-682^31.65%ID^E:2e-27^RecName: Full=Retrovirus-related Pol polyprotein from transposon RE1;^Eukaryota; Viridiplantae; Streptophyta; Embryophyta; Tracheophyta; Spermatophyta; Magnoliopsida; eudicotyledons; Gunneridae; Pentapetalae; rosids; malvids; Brassicales; Brassicaceae; Camelineae; Arabidopsis`POLR1_ARATH^POLR1_ARATH^Q:2684-2884,H:685-751^35.82%ID^E:2e…	Pla001G.55.1.p2	991-1488[+]	.	.	.	GO:0004190^molecular_function^aspartic-type endopeptidase activity`GO:0004519^molecular_function^endonuclease activity`GO:0046872^molecular_function^metal ion binding`GO:0003676^molecular_function^nucleic acid binding`GO:0003964^molecular_function^RNA-directed DNA polymerase activity`GO:0015074^biological_process^DNA integration`GO:0006310^biological_process^DNA recombination`GO:0006508^biologica…	.	.
Pla001G.55	Pla001G.55.1	POLR1_ARATH^POLR1_ARATH^Q:2043-2678,H:468-682^31.65%ID^E:2e-27^RecName: Full=Retrovirus-related Pol polyprotein from transposon RE1;^Eukaryota; Viridiplantae; Streptophyta; Embryophyta; Tracheophyta; Spermatophyta; Magnoliopsida; eudicotyledons; Gunneridae; Pentapetalae; rosids; malvids; Brassicales; Brassicaceae; Camelineae; Arabidopsis`POLR1_ARATH^POLR1_ARATH^Q:2684-2884,H:685-751^35.82%ID^E:2e…	Pla001G.55.1.p1	2921-3424[+]	.	.	.	GO:0004190^molecular_function^aspartic-type endopeptidase activity`GO:0004519^molecular_function^endonuclease activity`GO:0046872^molecular_function^metal ion binding`GO:0003676^molecular_function^nucleic acid binding`GO:0003964^molecular_function^RNA-directed DNA polymerase activity`GO:0015074^biological_process^DNA integration`GO:0006310^biological_process^DNA recombination`GO:0006508^biologica…	.	.
Pla001G.55	Pla001G.55.2	POLR1_ARATH^POLR1_ARATH^Q:3073-4029,H:1131-1450^34.69%ID^E:4e-84^RecName: Full=Retrovirus-related Pol polyprotein from transposon RE1;^Eukaryota; Viridiplantae; Streptophyta; Embryophyta; Tracheophyta; Spermatophyta; Magnoliopsida; eudicotyledons; Gunneridae; Pentapetalae; rosids; malvids; Brassicales; Brassicaceae; Camelineae; Arabidopsis`POLR1_ARATH^POLR1_ARATH^Q:2616-3095,H:976-1139^49.39%ID^E…	Pla001G.55.2.p1	2126-2629[+]	.	.	.	GO:0004190^molecular_function^aspartic-type endopeptidase activity`GO:0004519^molecular_function^endonuclease activity`GO:0046872^molecular_function^metal ion binding`GO:0003676^molecular_function^nucleic acid binding`GO:0003964^molecular_function^RNA-directed DNA polymerase activity`GO:0015074^biological_process^DNA integration`GO:0006310^biological_process^DNA recombination`GO:0006508^biologica…	.	.
Pla001G.55	Pla001G.55.3	POLR1_ARATH^POLR1_ARATH^Q:2090-3046,H:1131-1450^34.69%ID^E:3e-84^RecName: Full=Retrovirus-related Pol polyprotein from transposon RE1;^Eukaryota; Viridiplantae; Streptophyta; Embryophyta; Tracheophyta; Spermatophyta; Magnoliopsida; eudicotyledons; Gunneridae; Pentapetalae; rosids; malvids; Brassicales; Brassicaceae; Camelineae; Arabidopsis`POLR1_ARATH^POLR1_ARATH^Q:1633-2112,H:976-1139^49.39%ID^E…	Pla001G.55.3.p1	985-1482[+]	.	.	.	GO:0004190^molecular_function^aspartic-type endopeptidase activity`GO:0004519^molecular_function^endonuclease activity`GO:0046872^molecular_function^metal ion binding`GO:0003676^molecular_function^nucleic acid binding`GO:0003964^molecular_function^RNA-directed DNA polymerase activity`GO:0015074^biological_process^DNA integration`GO:0006310^biological_process^DNA recombination`GO:0006508^biologica…	.	.
Pla001G.55	Pla001G.55.3	POLR1_ARATH^POLR1_ARATH^Q:2090-3046,H:1131-1450^34.69%ID^E:3e-84^RecName: Full=Retrovirus-related Pol polyprotein from transposon RE1;^Eukaryota; Viridiplantae; Streptophyta; Embryophyta; Tracheophyta; Spermatophyta; Magnoliopsida; eudicotyledons; Gunneridae; Pentapetalae; rosids; malvids; Brassicales; Brassicaceae; Camelineae; Arabidopsis`POLR1_ARATH^POLR1_ARATH^Q:1633-2112,H:976-1139^49.39%ID^E…	Pla001G.55.3.p2	1582-1950[+]	POLR1_ARATH^POLR1_ARATH^Q:18-122,H:976-1081^51.89%ID^E:9e-32^RecName: Full=Retrovirus-related Pol polyprotein from transposon RE1;^Eukaryota; Viridiplantae; Streptophyta; Embryophyta; Tracheophyta; Spermatophyta; Magnoliopsida; eudicotyledons; Gunneridae; Pentapetalae; rosids; malvids; Brassicales; Brassicaceae; Camelineae; Arabidopsis	PF07727.17^RVT_2^Reverse transcriptase (RNA-dependent DNA polymerase)^24-122^E:7.6e-31	.	GO:0004190^molecular_function^aspartic-type endopeptidase activity`GO:0004519^molecular_function^endonuclease activity`GO:0046872^molecular_function^metal ion binding`GO:0003676^molecular_function^nucleic acid binding`GO:0003964^molecular_function^RNA-directed DNA polymerase activity`GO:0015074^biological_process^DNA integration`GO:0006310^biological_process^DNA recombination`GO:0006508^biologica…	GO:0004190^molecular_function^aspartic-type endopeptidase activity`GO:0004519^molecular_function^endonuclease activity`GO:0046872^molecular_function^metal ion binding`GO:0003676^molecular_function^nucleic acid binding`GO:0003964^molecular_function^RNA-directed DNA polymerase activity`GO:0015074^biological_process^DNA integration`GO:0006310^biological_process^DNA recombination`GO:0006508^biologica…	.
Pla001G.54	Pla001G.54.1	CB60A_ARATH^CB60A_ARATH^Q:625-2163,H:13-484^48.75%ID^E:9e-148^RecName: Full=Calmodulin-binding protein 60 A {ECO:0000303|PubMed:11782485};^Eukaryota; Viridiplantae; Streptophyta; Embryophyta; Tracheophyta; Spermatophyta; Magnoliopsida; eudicotyledons; Gunneridae; Pentapetalae; rosids; malvids; Brassicales; Brassicaceae; Camelineae; Arabidopsis	Pla001G.54.1.p1	529-2214[+]	CB60A_ARATH^CB60A_ARATH^Q:33-550,H:13-489^48.47%ID^E:1e-152^RecName: Full=Calmodulin-binding protein 60 A {ECO:0000303|PubMed:11782485};^Eukaryota; Viridiplantae; Streptophyta; Embryophyta; Tracheophyta; Spermatophyta; Magnoliopsida; eudicotyledons; Gunneridae; Pentapetalae; rosids; malvids; Brassicales; Brassicaceae; Camelineae; Arabidopsis	PF07887.14^Calmodulin_bind^Calmodulin binding protein-like N-terminal domain^91-237^E:1.5e-58`PF20451.1^Calmod_bind_M^Calmodulin binding protein central domain^249-315^E:5.9e-31`PF20452.1^Calmod_bind_C^Calmodulin binding protein C-terminal domain^320-382^E:2.5e-19	KEGG:ath:AT5G62570	GO:0005634^cellular_component^nucleus`GO:0005516^molecular_function^calmodulin binding`GO:0003700^molecular_function^DNA-binding transcription factor activity`GO:0043565^molecular_function^sequence-specific DNA binding`GO:1900425^biological_process^negative regulation of defense response to bacterium`GO:0080142^biological_process^regulation of salicylic acid biosynthetic process	GO:0005634^cellular_component^nucleus`GO:0005516^molecular_function^calmodulin binding`GO:0003700^molecular_function^DNA-binding transcription factor activity`GO:0043565^molecular_function^sequence-specific DNA binding`GO:1900425^biological_process^negative regulation of defense response to bacterium`GO:0080142^biological_process^regulation of salicylic acid biosynthetic process	.
Pla001G.59	Pla001G.59.1	MNS5_ARATH^MNS5_ARATH^Q:237-1880,H:23-571^76.32%ID^E:0^RecName: Full=Alpha-mannosidase I MNS5;^Eukaryota; Viridiplantae; Streptophyta; Embryophyta; Tracheophyta; Spermatophyta; Magnoliopsida; eudicotyledons; Gunneridae; Pentapetalae; rosids; malvids; Brassicales; Brassicaceae; Camelineae; Arabidopsis	Pla001G.59.1.p1	153-1892[+]	MNS5_ARATH^MNS5_ARATH^Q:29-576,H:23-571^76.32%ID^E:0^RecName: Full=Alpha-mannosidase I MNS5;^Eukaryota; Viridiplantae; Streptophyta; Embryophyta; Tracheophyta; Spermatophyta; Magnoliopsida; eudicotyledons; Gunneridae; Pentapetalae; rosids; malvids; Brassicales; Brassicaceae; Camelineae; Arabidopsis	PF01532.23^Glyco_hydro_47^Glycosyl hydrolase family 47^49-482^E:4.4e-112	KEGG:ath:AT1G27520	GO:0005783^cellular_component^endoplasmic reticulum`GO:0005789^cellular_component^endoplasmic reticulum membrane`GO:0044322^cellular_component^endoplasmic reticulum quality control compartment`GO:0004559^molecular_function^alpha-mannosidase activity`GO:0005509^molecular_function^calcium ion binding`GO:0004571^molecular_function^mannosyl-oligosaccharide 1,2-alpha-mannosidase activity`GO:0005975^bi…	GO:0005783^cellular_component^endoplasmic reticulum`GO:0005789^cellular_component^endoplasmic reticulum membrane`GO:0044322^cellular_component^endoplasmic reticulum quality control compartment`GO:0004559^molecular_function^alpha-mannosidase activity`GO:0005509^molecular_function^calcium ion binding`GO:0004571^molecular_function^mannosyl-oligosaccharide 1,2-alpha-mannosidase activity`GO:0005975^bi…	GO:0004571^molecular_function^mannosyl-oligosaccharide 1,2-alpha-mannosidase activity`GO:0005509^molecular_function^calcium ion binding`GO:0016020^cellular_component^membrane
Pla001G.56	Pla001G.56.1	GIS3_ARATH^GIS3_ARATH^Q:596-294,H:14-111^38.61%ID^E:1e-11^RecName: Full=Zinc finger protein GIS3 {ECO:0000305};^Eukaryota; Viridiplantae; Streptophyta; Embryophyta; Tracheophyta; Spermatophyta; Magnoliopsida; eudicotyledons; Gunneridae; Pentapetalae; rosids; malvids; Brassicales; Brassicaceae; Camelineae; Arabidopsis	Pla001G.56.1.p1	45-824[-]	GIS3_ARATH^GIS3_ARATH^Q:77-177,H:14-111^38.61%ID^E:4e-12^RecName: Full=Zinc finger protein GIS3 {ECO:0000305};^Eukaryota; Viridiplantae; Streptophyta; Embryophyta; Tracheophyta; Spermatophyta; Magnoliopsida; eudicotyledons; Gunneridae; Pentapetalae; rosids; malvids; Brassicales; Brassicaceae; Camelineae; Arabidopsis	PF13912.9^zf-C2H2_6^C2H2-type zinc finger^139-164^E:0.00014	KEGG:ath:AT1G68360	GO:0005634^cellular_component^nucleus`GO:0003700^molecular_function^DNA-binding transcription factor activity`GO:0046872^molecular_function^metal ion binding`GO:0000976^molecular_function^transcription cis-regulatory region binding`GO:0009736^biological_process^cytokinin-activated signaling pathway`GO:0009740^biological_process^gibberellic acid mediated signaling pathway`GO:0019760^biological_pro…	GO:0005634^cellular_component^nucleus`GO:0003700^molecular_function^DNA-binding transcription factor activity`GO:0046872^molecular_function^metal ion binding`GO:0000976^molecular_function^transcription cis-regulatory region binding`GO:0009736^biological_process^cytokinin-activated signaling pathway`GO:0009740^biological_process^gibberellic acid mediated signaling pathway`GO:0019760^biological_pro…	.
Pla001G.57	Pla001G.57.1	DG783_ARATH^DG783_ARATH^Q:93-998,H:1-293^56.77%ID^E:5e-109^RecName: Full=Putative DNA glycosylase At3g47830 {ECO:0000305};^Eukaryota; Viridiplantae; Streptophyta; Embryophyta; Tracheophyta; Spermatophyta; Magnoliopsida; eudicotyledons; Gunneridae; Pentapetalae; rosids; malvids; Brassicales; Brassicaceae; Camelineae; Arabidopsis	Pla001G.57.1.p1	93-1043[+]	DG783_ARATH^DG783_ARATH^Q:1-298,H:1-290^56.52%ID^E:7e-112^RecName: Full=Putative DNA glycosylase At3g47830 {ECO:0000305};^Eukaryota; Viridiplantae; Streptophyta; Embryophyta; Tracheophyta; Spermatophyta; Magnoliopsida; eudicotyledons; Gunneridae; Pentapetalae; rosids; malvids; Brassicales; Brassicaceae; Camelineae; Arabidopsis	PF00730.28^HhH-GPD^HhH-GPD superfamily base excision DNA repair protein^109-244^E:2e-10	KEGG:ath:AT3G47830	GO:0019104^molecular_function^DNA N-glycosylase activity`GO:0006284^biological_process^base-excision repair	GO:0019104^molecular_function^DNA N-glycosylase activity`GO:0006284^biological_process^base-excision repair	GO:0006284^biological_process^base-excision repair
Pla001G.58	Pla001G.58.1	.	.	.	.	.	.	.	.	.
Pla001G.61	Pla001G.61.1	PUB38_ARATH^PUB38_ARATH^Q:713-2122,H:36-508^55.02%ID^E:1e-156^RecName: Full=U-box domain-containing protein 38;^Eukaryota; Viridiplantae; Streptophyta; Embryophyta; Tracheophyta; Spermatophyta; Magnoliopsida; eudicotyledons; Gunneridae; Pentapetalae; rosids; malvids; Brassicales; Brassicaceae; Camelineae; Arabidopsis	Pla001G.61.1.p1	611-2248[+]	PUB38_ARATH^PUB38_ARATH^Q:32-533,H:33-542^54.17%ID^E:1e-176^RecName: Full=U-box domain-containing protein 38;^Eukaryota; Viridiplantae; Streptophyta; Embryophyta; Tracheophyta; Spermatophyta; Magnoliopsida; eudicotyledons; Gunneridae; Pentapetalae; rosids; malvids; Brassicales; Brassicaceae; Camelineae; Arabidopsis	PF04564.18^U-box^U-box domain^33-101^E:3.3e-10`PF00514.26^Arm^Armadillo/beta-catenin-like repeat^300-336^E:5.4e-05	KEGG:ath:AT5G65200	GO:0005737^cellular_component^cytoplasm`GO:0005634^cellular_component^nucleus`GO:0070696^molecular_function^transmembrane receptor protein serine/threonine kinase binding`GO:0004842^molecular_function^ubiquitin-protein transferase activity`GO:0016567^biological_process^protein ubiquitination	GO:0005737^cellular_component^cytoplasm`GO:0005634^cellular_component^nucleus`GO:0070696^molecular_function^transmembrane receptor protein serine/threonine kinase binding`GO:0004842^molecular_function^ubiquitin-protein transferase activity`GO:0016567^biological_process^protein ubiquitination	GO:0004842^molecular_function^ubiquitin-protein transferase activity`GO:0016567^biological_process^protein ubiquitination`GO:0005515^molecular_function^protein binding
Pla001G.61	Pla001G.61.2	PUB38_ARATH^PUB38_ARATH^Q:365-1774,H:36-508^55.02%ID^E:2e-158^RecName: Full=U-box domain-containing protein 38;^Eukaryota; Viridiplantae; Streptophyta; Embryophyta; Tracheophyta; Spermatophyta; Magnoliopsida; eudicotyledons; Gunneridae; Pentapetalae; rosids; malvids; Brassicales; Brassicaceae; Camelineae; Arabidopsis	Pla001G.61.2.p1	263-1900[+]	PUB38_ARATH^PUB38_ARATH^Q:32-533,H:33-542^54.17%ID^E:1e-176^RecName: Full=U-box domain-containing protein 38;^Eukaryota; Viridiplantae; Streptophyta; Embryophyta; Tracheophyta; Spermatophyta; Magnoliopsida; eudicotyledons; Gunneridae; Pentapetalae; rosids; malvids; Brassicales; Brassicaceae; Camelineae; Arabidopsis	PF04564.18^U-box^U-box domain^33-101^E:3.3e-10`PF00514.26^Arm^Armadillo/beta-catenin-like repeat^300-336^E:5.4e-05	KEGG:ath:AT5G65200	GO:0005737^cellular_component^cytoplasm`GO:0005634^cellular_component^nucleus`GO:0070696^molecular_function^transmembrane receptor protein serine/threonine kinase binding`GO:0004842^molecular_function^ubiquitin-protein transferase activity`GO:0016567^biological_process^protein ubiquitination	GO:0005737^cellular_component^cytoplasm`GO:0005634^cellular_component^nucleus`GO:0070696^molecular_function^transmembrane receptor protein serine/threonine kinase binding`GO:0004842^molecular_function^ubiquitin-protein transferase activity`GO:0016567^biological_process^protein ubiquitination	GO:0004842^molecular_function^ubiquitin-protein transferase activity`GO:0016567^biological_process^protein ubiquitination`GO:0005515^molecular_function^protein binding
Pla001G.60	Pla001G.60.1	RSMG_ALKMQ^RSMG_ALKMQ^Q:292-981,H:18-238^42.17%ID^E:5e-56^RecName: Full=Ribosomal RNA small subunit methyltransferase G {ECO:0000255|HAMAP-Rule:MF_00074};^Bacteria; Firmicutes; Clostridia; Eubacteriales; Clostridiaceae; Alkaliphilus	Pla001G.60.1.p1	94-984[+]	RSMG_ALKMQ^RSMG_ALKMQ^Q:67-296,H:18-238^42.17%ID^E:6e-58^RecName: Full=Ribosomal RNA small subunit methyltransferase G {ECO:0000255|HAMAP-Rule:MF_00074};^Bacteria; Firmicutes; Clostridia; Eubacteriales; Clostridiaceae; Alkaliphilus	PF02527.18^GidB^rRNA small subunit methyltransferase G^71-261^E:9.2e-49	KEGG:amt:Amet_4795	GO:0005737^cellular_component^cytoplasm`GO:0070043^molecular_function^rRNA (guanine-N7-)-methyltransferase activity	GO:0005737^cellular_component^cytoplasm`GO:0070043^molecular_function^rRNA (guanine-N7-)-methyltransferase activity	GO:0008649^molecular_function^rRNA methyltransferase activity`GO:0006364^biological_process^rRNA processing`GO:0005737^cellular_component^cytoplasm
Pla001G.62	Pla001G.62.1	AADH2_MALDO^AADH2_MALDO^Q:127-1635,H:1-503^82.11%ID^E:0^RecName: Full=Aminoaldehyde dehydrogenase 2, peroxisomal {ECO:0000303|PubMed:26296314};^Eukaryota; Viridiplantae; Streptophyta; Embryophyta; Tracheophyta; Spermatophyta; Magnoliopsida; eudicotyledons; Gunneridae; Pentapetalae; rosids; fabids; Rosales; Rosaceae; Amygdaloideae; Maleae; Malus	Pla001G.62.1.p1	127-1638[+]	AADH2_MALDO^AADH2_MALDO^Q:1-503,H:1-503^82.11%ID^E:0^RecName: Full=Aminoaldehyde dehydrogenase 2, peroxisomal {ECO:0000303|PubMed:26296314};^Eukaryota; Viridiplantae; Streptophyta; Embryophyta; Tracheophyta; Spermatophyta; Magnoliopsida; eudicotyledons; Gunneridae; Pentapetalae; rosids; fabids; Rosales; Rosaceae; Amygdaloideae; Maleae; Malus	PF00171.25^Aldedh^Aldehyde dehydrogenase family^16-485^E:2.2e-172	KEGG:mdm:103455259	GO:0005777^cellular_component^peroxisome`GO:0033737^molecular_function^1-pyrroline dehydrogenase activity`GO:0019145^molecular_function^aminobutyraldehyde dehydrogenase activity`GO:0046872^molecular_function^metal ion binding`GO:0110095^biological_process^cellular detoxification of aldehyde`GO:0019285^biological_process^glycine betaine biosynthetic process from choline	GO:0005777^cellular_component^peroxisome`GO:0033737^molecular_function^1-pyrroline dehydrogenase activity`GO:0019145^molecular_function^aminobutyraldehyde dehydrogenase activity`GO:0046872^molecular_function^metal ion binding`GO:0110095^biological_process^cellular detoxification of aldehyde`GO:0019285^biological_process^glycine betaine biosynthetic process from choline	GO:0016491^molecular_function^oxidoreductase activity
Pla001G.62	Pla001G.62.2	AADH2_MALDO^AADH2_MALDO^Q:705-2108,H:36-503^82.69%ID^E:0^RecName: Full=Aminoaldehyde dehydrogenase 2, peroxisomal {ECO:0000303|PubMed:26296314};^Eukaryota; Viridiplantae; Streptophyta; Embryophyta; Tracheophyta; Spermatophyta; Magnoliopsida; eudicotyledons; Gunneridae; Pentapetalae; rosids; fabids; Rosales; Rosaceae; Amygdaloideae; Maleae; Malus	Pla001G.62.2.p1	930-2111[+]	BADH1_ARATH^BADH1_ARATH^Q:1-391,H:111-501^81.33%ID^E:0^RecName: Full=Aminoaldehyde dehydrogenase ALDH10A8, chloroplastic {ECO:0000305};^Eukaryota; Viridiplantae; Streptophyta; Embryophyta; Tracheophyta; Spermatophyta; Magnoliopsida; eudicotyledons; Gunneridae; Pentapetalae; rosids; malvids; Brassicales; Brassicaceae; Camelineae; Arabidopsis	PF00171.25^Aldedh^Aldehyde dehydrogenase family^3-375^E:6.3e-146	KEGG:ath:AT1G74920	GO:0005777^cellular_component^peroxisome`GO:0033737^molecular_function^1-pyrroline dehydrogenase activity`GO:0019145^molecular_function^aminobutyraldehyde dehydrogenase activity`GO:0046872^molecular_function^metal ion binding`GO:0110095^biological_process^cellular detoxification of aldehyde`GO:0019285^biological_process^glycine betaine biosynthetic process from choline	GO:0009507^cellular_component^chloroplast`GO:0005829^cellular_component^cytosol`GO:0009516^cellular_component^leucoplast`GO:0005739^cellular_component^mitochondrion`GO:0009505^cellular_component^plant-type cell wall`GO:0047105^molecular_function^4-trimethylammoniobutyraldehyde dehydrogenase activity`GO:0019145^molecular_function^aminobutyraldehyde dehydrogenase activity`GO:0008802^molecular_funct…	GO:0016491^molecular_function^oxidoreductase activity
Pla001G.63	Pla001G.63.1	GMPAB_DANRE^GMPAB_DANRE^Q:547-1764,H:4-422^45.09%ID^E:8e-121^RecName: Full=Mannose-1-phosphate guanyltransferase alpha-B;^Eukaryota; Metazoa; Chordata; Craniata; Vertebrata; Euteleostomi; Actinopterygii; Neopterygii; Teleostei; Ostariophysi; Cypriniformes; Danionidae; Danioninae; Danio	Pla001G.63.1.p1	520-1767[+]	GMPAB_DANRE^GMPAB_DANRE^Q:10-415,H:4-422^45.09%ID^E:2e-124^RecName: Full=Mannose-1-phosphate guanyltransferase alpha-B;^Eukaryota; Metazoa; Chordata; Craniata; Vertebrata; Euteleostomi; Actinopterygii; Neopterygii; Teleostei; Ostariophysi; Cypriniformes; Danionidae; Danioninae; Danio	PF00483.26^NTP_transferase^Nucleotidyl transferase^10-210^E:1.3e-29	KEGG:dre:393469	GO:0005737^cellular_component^cytoplasm`GO:0005525^molecular_function^GTP binding`GO:0004475^molecular_function^mannose-1-phosphate guanylyltransferase (GTP) activity`GO:0009298^biological_process^GDP-mannose biosynthetic process	GO:0005737^cellular_component^cytoplasm`GO:0005525^molecular_function^GTP binding`GO:0004475^molecular_function^mannose-1-phosphate guanylyltransferase (GTP) activity`GO:0009298^biological_process^GDP-mannose biosynthetic process	GO:0016779^molecular_function^nucleotidyltransferase activity`GO:0009058^biological_process^biosynthetic process
Pla001G.63	Pla001G.63.2	GMPAB_DANRE^GMPAB_DANRE^Q:547-1761,H:4-422^45.43%ID^E:3e-121^RecName: Full=Mannose-1-phosphate guanyltransferase alpha-B;^Eukaryota; Metazoa; Chordata; Craniata; Vertebrata; Euteleostomi; Actinopterygii; Neopterygii; Teleostei; Ostariophysi; Cypriniformes; Danionidae; Danioninae; Danio	Pla001G.63.2.p1	520-1764[+]	GMPAB_DANRE^GMPAB_DANRE^Q:10-414,H:4-422^45.43%ID^E:1e-124^RecName: Full=Mannose-1-phosphate guanyltransferase alpha-B;^Eukaryota; Metazoa; Chordata; Craniata; Vertebrata; Euteleostomi; Actinopterygii; Neopterygii; Teleostei; Ostariophysi; Cypriniformes; Danionidae; Danioninae; Danio	PF00483.26^NTP_transferase^Nucleotidyl transferase^10-211^E:1.1e-29	KEGG:dre:393469	GO:0005737^cellular_component^cytoplasm`GO:0005525^molecular_function^GTP binding`GO:0004475^molecular_function^mannose-1-phosphate guanylyltransferase (GTP) activity`GO:0009298^biological_process^GDP-mannose biosynthetic process	GO:0005737^cellular_component^cytoplasm`GO:0005525^molecular_function^GTP binding`GO:0004475^molecular_function^mannose-1-phosphate guanylyltransferase (GTP) activity`GO:0009298^biological_process^GDP-mannose biosynthetic process	GO:0016779^molecular_function^nucleotidyltransferase activity`GO:0009058^biological_process^biosynthetic process
Pla001G.65	Pla001G.65.1	PPOX1_ARATH^PPOX1_ARATH^Q:425-1798,H:73-530^75.55%ID^E:0^RecName: Full=Pyridoxine/pyridoxamine 5'-phosphate oxidase 1, chloroplastic;^Eukaryota; Viridiplantae; Streptophyta; Embryophyta; Tracheophyta; Spermatophyta; Magnoliopsida; eudicotyledons; Gunneridae; Pentapetalae; rosids; malvids; Brassicales; Brassicaceae; Camelineae; Arabidopsis	Pla001G.65.1.p1	161-1801[+]	PPOX1_ARATH^PPOX1_ARATH^Q:89-546,H:73-530^75.55%ID^E:0^RecName: Full=Pyridoxine/pyridoxamine 5'-phosphate oxidase 1, chloroplastic;^Eukaryota; Viridiplantae; Streptophyta; Embryophyta; Tracheophyta; Spermatophyta; Magnoliopsida; eudicotyledons; Gunneridae; Pentapetalae; rosids; malvids; Brassicales; Brassicaceae; Camelineae; Arabidopsis	PF03853.18^YjeF_N^YjeF-related protein N-terminus^113-285^E:2.4e-34`PF01243.23^Putative_PNPOx^Pyridoxamine 5'-phosphate oxidase^362-448^E:5.2e-28`PF10590.12^PNP_phzG_C^Pyridoxine 5'-phosphate oxidase C-terminal dimerisation region^502-546^E:8.8e-19	KEGG:ath:AT5G49970	GO:0009507^cellular_component^chloroplast`GO:0005829^cellular_component^cytosol`GO:0005739^cellular_component^mitochondrion`GO:0009536^cellular_component^plastid`GO:0010181^molecular_function^FMN binding`GO:0046872^molecular_function^metal ion binding`GO:0052856^molecular_function^NADHX epimerase activity`GO:0052857^molecular_function^NADPHX epimerase activity`GO:0004733^molecular_function^pyrido…	GO:0009507^cellular_component^chloroplast`GO:0005829^cellular_component^cytosol`GO:0005739^cellular_component^mitochondrion`GO:0009536^cellular_component^plastid`GO:0010181^molecular_function^FMN binding`GO:0046872^molecular_function^metal ion binding`GO:0052856^molecular_function^NADHX epimerase activity`GO:0052857^molecular_function^NADPHX epimerase activity`GO:0004733^molecular_function^pyrido…	.
Pla001G.65	Pla001G.65.2	PPOX1_ARATH^PPOX1_ARATH^Q:360-1733,H:73-530^75.55%ID^E:0^RecName: Full=Pyridoxine/pyridoxamine 5'-phosphate oxidase 1, chloroplastic;^Eukaryota; Viridiplantae; Streptophyta; Embryophyta; Tracheophyta; Spermatophyta; Magnoliopsida; eudicotyledons; Gunneridae; Pentapetalae; rosids; malvids; Brassicales; Brassicaceae; Camelineae; Arabidopsis	Pla001G.65.2.p1	324-1736[+]	PPOX1_ARATH^PPOX1_ARATH^Q:13-470,H:73-530^75.55%ID^E:0^RecName: Full=Pyridoxine/pyridoxamine 5'-phosphate oxidase 1, chloroplastic;^Eukaryota; Viridiplantae; Streptophyta; Embryophyta; Tracheophyta; Spermatophyta; Magnoliopsida; eudicotyledons; Gunneridae; Pentapetalae; rosids; malvids; Brassicales; Brassicaceae; Camelineae; Arabidopsis	PF03853.18^YjeF_N^YjeF-related protein N-terminus^37-209^E:1.8e-34`PF01243.23^Putative_PNPOx^Pyridoxamine 5'-phosphate oxidase^286-372^E:4.1e-28`PF10590.12^PNP_phzG_C^Pyridoxine 5'-phosphate oxidase C-terminal dimerisation region^426-470^E:7.3e-19	KEGG:ath:AT5G49970	GO:0009507^cellular_component^chloroplast`GO:0005829^cellular_component^cytosol`GO:0005739^cellular_component^mitochondrion`GO:0009536^cellular_component^plastid`GO:0010181^molecular_function^FMN binding`GO:0046872^molecular_function^metal ion binding`GO:0052856^molecular_function^NADHX epimerase activity`GO:0052857^molecular_function^NADPHX epimerase activity`GO:0004733^molecular_function^pyrido…	GO:0009507^cellular_component^chloroplast`GO:0005829^cellular_component^cytosol`GO:0005739^cellular_component^mitochondrion`GO:0009536^cellular_component^plastid`GO:0010181^molecular_function^FMN binding`GO:0046872^molecular_function^metal ion binding`GO:0052856^molecular_function^NADHX epimerase activity`GO:0052857^molecular_function^NADPHX epimerase activity`GO:0004733^molecular_function^pyrido…	.
Pla001G.64	Pla001G.64.1	DPM1_ARATH^DPM1_ARATH^Q:38-772,H:2-246^88.57%ID^E:3e-157^RecName: Full=Dolichol-phosphate mannosyltransferase subunit 1 {ECO:0000305};^Eukaryota; Viridiplantae; Streptophyta; Embryophyta; Tracheophyta; Spermatophyta; Magnoliopsida; eudicotyledons; Gunneridae; Pentapetalae; rosids; malvids; Brassicales; Brassicaceae; Camelineae; Arabidopsis	Pla001G.64.1.p1	44-775[+]	DPM1_ARATH^DPM1_ARATH^Q:3-243,H:6-246^90.04%ID^E:2e-159^RecName: Full=Dolichol-phosphate mannosyltransferase subunit 1 {ECO:0000305};^Eukaryota; Viridiplantae; Streptophyta; Embryophyta; Tracheophyta; Spermatophyta; Magnoliopsida; eudicotyledons; Gunneridae; Pentapetalae; rosids; malvids; Brassicales; Brassicaceae; Camelineae; Arabidopsis	PF13641.9^Glyco_tranf_2_3^Glycosyltransferase like family 2^11-218^E:1.4e-12`PF00535.29^Glycos_transf_2^Glycosyl transferase family 2^13-181^E:2e-36`PF10111.12^Glyco_tranf_2_2^Glycosyltransferase like family 2^13-106^E:3.7e-07`PF13506.9^Glyco_transf_21^Glycosyl transferase family 21^85-181^E:2.7e-06	KEGG:ath:AT1G20575	GO:0033185^cellular_component^dolichol-phosphate-mannose synthase complex`GO:0005783^cellular_component^endoplasmic reticulum`GO:0005789^cellular_component^endoplasmic reticulum membrane`GO:0004582^molecular_function^dolichyl-phosphate beta-D-mannosyltransferase activity`GO:0046872^molecular_function^metal ion binding`GO:0019348^biological_process^dolichol metabolic process`GO:0006488^biological_…	GO:0033185^cellular_component^dolichol-phosphate-mannose synthase complex`GO:0005783^cellular_component^endoplasmic reticulum`GO:0005789^cellular_component^endoplasmic reticulum membrane`GO:0004582^molecular_function^dolichyl-phosphate beta-D-mannosyltransferase activity`GO:0046872^molecular_function^metal ion binding`GO:0019348^biological_process^dolichol metabolic process`GO:0006488^biological_…	GO:0016757^molecular_function^glycosyltransferase activity
Pla001G.70	Pla001G.70.1	PPOX1_ARATH^PPOX1_ARATH^Q:147-1514,H:72-529^60.7%ID^E:0^RecName: Full=Pyridoxine/pyridoxamine 5'-phosphate oxidase 1, chloroplastic;^Eukaryota; Viridiplantae; Streptophyta; Embryophyta; Tracheophyta; Spermatophyta; Magnoliopsida; eudicotyledons; Gunneridae; Pentapetalae; rosids; malvids; Brassicales; Brassicaceae; Camelineae; Arabidopsis	Pla001G.70.1.p1	129-1463[+]	PPOX1_ARATH^PPOX1_ARATH^Q:7-444,H:72-511^62.05%ID^E:0^RecName: Full=Pyridoxine/pyridoxamine 5'-phosphate oxidase 1, chloroplastic;^Eukaryota; Viridiplantae; Streptophyta; Embryophyta; Tracheophyta; Spermatophyta; Magnoliopsida; eudicotyledons; Gunneridae; Pentapetalae; rosids; malvids; Brassicales; Brassicaceae; Camelineae; Arabidopsis	PF03853.18^YjeF_N^YjeF-related protein N-terminus^32-204^E:8.9e-34`PF01243.23^Putative_PNPOx^Pyridoxamine 5'-phosphate oxidase^283-365^E:2.3e-19`PF10590.12^PNP_phzG_C^Pyridoxine 5'-phosphate oxidase C-terminal dimerisation region^419-439^E:1.3e-06	KEGG:ath:AT5G49970	GO:0009507^cellular_component^chloroplast`GO:0005829^cellular_component^cytosol`GO:0005739^cellular_component^mitochondrion`GO:0009536^cellular_component^plastid`GO:0010181^molecular_function^FMN binding`GO:0046872^molecular_function^metal ion binding`GO:0052856^molecular_function^NADHX epimerase activity`GO:0052857^molecular_function^NADPHX epimerase activity`GO:0004733^molecular_function^pyrido…	GO:0009507^cellular_component^chloroplast`GO:0005829^cellular_component^cytosol`GO:0005739^cellular_component^mitochondrion`GO:0009536^cellular_component^plastid`GO:0010181^molecular_function^FMN binding`GO:0046872^molecular_function^metal ion binding`GO:0052856^molecular_function^NADHX epimerase activity`GO:0052857^molecular_function^NADPHX epimerase activity`GO:0004733^molecular_function^pyrido…	.
Pla001G.70	Pla001G.70.2	PPOX1_ARATH^PPOX1_ARATH^Q:147-941,H:72-338^68.16%ID^E:3e-126^RecName: Full=Pyridoxine/pyridoxamine 5'-phosphate oxidase 1, chloroplastic;^Eukaryota; Viridiplantae; Streptophyta; Embryophyta; Tracheophyta; Spermatophyta; Magnoliopsida; eudicotyledons; Gunneridae; Pentapetalae; rosids; malvids; Brassicales; Brassicaceae; Camelineae; Arabidopsis`PPOX1_ARATH^PPOX1_ARATH^Q:952-1107,H:478-529^44.23%ID^…	Pla001G.70.2.p1	129-965[+]	PPOX1_ARATH^PPOX1_ARATH^Q:7-271,H:72-338^68.16%ID^E:6e-129^RecName: Full=Pyridoxine/pyridoxamine 5'-phosphate oxidase 1, chloroplastic;^Eukaryota; Viridiplantae; Streptophyta; Embryophyta; Tracheophyta; Spermatophyta; Magnoliopsida; eudicotyledons; Gunneridae; Pentapetalae; rosids; malvids; Brassicales; Brassicaceae; Camelineae; Arabidopsis	PF03853.18^YjeF_N^YjeF-related protein N-terminus^32-204^E:2.7e-34	KEGG:ath:AT5G49970	GO:0009507^cellular_component^chloroplast`GO:0005829^cellular_component^cytosol`GO:0005739^cellular_component^mitochondrion`GO:0009536^cellular_component^plastid`GO:0010181^molecular_function^FMN binding`GO:0046872^molecular_function^metal ion binding`GO:0052856^molecular_function^NADHX epimerase activity`GO:0052857^molecular_function^NADPHX epimerase activity`GO:0004733^molecular_function^pyrido…	GO:0009507^cellular_component^chloroplast`GO:0005829^cellular_component^cytosol`GO:0005739^cellular_component^mitochondrion`GO:0009536^cellular_component^plastid`GO:0010181^molecular_function^FMN binding`GO:0046872^molecular_function^metal ion binding`GO:0052856^molecular_function^NADHX epimerase activity`GO:0052857^molecular_function^NADPHX epimerase activity`GO:0004733^molecular_function^pyrido…	.
Pla001G.70	Pla001G.70.3	PPOX1_ARATH^PPOX1_ARATH^Q:431-1150,H:177-418^62.81%ID^E:1e-123^RecName: Full=Pyridoxine/pyridoxamine 5'-phosphate oxidase 1, chloroplastic;^Eukaryota; Viridiplantae; Streptophyta; Embryophyta; Tracheophyta; Spermatophyta; Magnoliopsida; eudicotyledons; Gunneridae; Pentapetalae; rosids; malvids; Brassicales; Brassicaceae; Camelineae; Arabidopsis`PPOX1_ARATH^PPOX1_ARATH^Q:147-443,H:72-170^71.72%ID^…	Pla001G.70.3.p2	129-545[+]	PPOX1_ARATH^PPOX1_ARATH^Q:7-105,H:72-170^71.72%ID^E:2e-43^RecName: Full=Pyridoxine/pyridoxamine 5'-phosphate oxidase 1, chloroplastic;^Eukaryota; Viridiplantae; Streptophyta; Embryophyta; Tracheophyta; Spermatophyta; Magnoliopsida; eudicotyledons; Gunneridae; Pentapetalae; rosids; malvids; Brassicales; Brassicaceae; Camelineae; Arabidopsis	PF03853.18^YjeF_N^YjeF-related protein N-terminus^32-87^E:9.5e-15	KEGG:ath:AT5G49970	GO:0009507^cellular_component^chloroplast`GO:0005829^cellular_component^cytosol`GO:0005739^cellular_component^mitochondrion`GO:0009536^cellular_component^plastid`GO:0010181^molecular_function^FMN binding`GO:0046872^molecular_function^metal ion binding`GO:0052856^molecular_function^NADHX epimerase activity`GO:0052857^molecular_function^NADPHX epimerase activity`GO:0004733^molecular_function^pyrido…	GO:0009507^cellular_component^chloroplast`GO:0005829^cellular_component^cytosol`GO:0005739^cellular_component^mitochondrion`GO:0009536^cellular_component^plastid`GO:0010181^molecular_function^FMN binding`GO:0046872^molecular_function^metal ion binding`GO:0052856^molecular_function^NADHX epimerase activity`GO:0052857^molecular_function^NADPHX epimerase activity`GO:0004733^molecular_function^pyrido…	.
Pla001G.70	Pla001G.70.3	PPOX1_ARATH^PPOX1_ARATH^Q:431-1150,H:177-418^62.81%ID^E:1e-123^RecName: Full=Pyridoxine/pyridoxamine 5'-phosphate oxidase 1, chloroplastic;^Eukaryota; Viridiplantae; Streptophyta; Embryophyta; Tracheophyta; Spermatophyta; Magnoliopsida; eudicotyledons; Gunneridae; Pentapetalae; rosids; malvids; Brassicales; Brassicaceae; Camelineae; Arabidopsis`PPOX1_ARATH^PPOX1_ARATH^Q:147-443,H:72-170^71.72%ID^…	Pla001G.70.3.p1	677-1165[+]	PPOX1_ARATH^PPOX1_ARATH^Q:1-158,H:259-418^60.62%ID^E:2e-58^RecName: Full=Pyridoxine/pyridoxamine 5'-phosphate oxidase 1, chloroplastic;^Eukaryota; Viridiplantae; Streptophyta; Embryophyta; Tracheophyta; Spermatophyta; Magnoliopsida; eudicotyledons; Gunneridae; Pentapetalae; rosids; malvids; Brassicales; Brassicaceae; Camelineae; Arabidopsis	PF01243.23^Putative_PNPOx^Pyridoxamine 5'-phosphate oxidase^90-155^E:3.4e-14	KEGG:ath:AT5G49970	GO:0009507^cellular_component^chloroplast`GO:0005829^cellular_component^cytosol`GO:0005739^cellular_component^mitochondrion`GO:0009536^cellular_component^plastid`GO:0010181^molecular_function^FMN binding`GO:0046872^molecular_function^metal ion binding`GO:0052856^molecular_function^NADHX epimerase activity`GO:0052857^molecular_function^NADPHX epimerase activity`GO:0004733^molecular_function^pyrido…	GO:0009507^cellular_component^chloroplast`GO:0005829^cellular_component^cytosol`GO:0005739^cellular_component^mitochondrion`GO:0009536^cellular_component^plastid`GO:0010181^molecular_function^FMN binding`GO:0046872^molecular_function^metal ion binding`GO:0052856^molecular_function^NADHX epimerase activity`GO:0052857^molecular_function^NADPHX epimerase activity`GO:0004733^molecular_function^pyrido…	.
Pla001G.70	Pla001G.70.4	PPOX1_ARATH^PPOX1_ARATH^Q:431-1483,H:177-529^57.79%ID^E:9e-158^RecName: Full=Pyridoxine/pyridoxamine 5'-phosphate oxidase 1, chloroplastic;^Eukaryota; Viridiplantae; Streptophyta; Embryophyta; Tracheophyta; Spermatophyta; Magnoliopsida; eudicotyledons; Gunneridae; Pentapetalae; rosids; malvids; Brassicales; Brassicaceae; Camelineae; Arabidopsis`PPOX1_ARATH^PPOX1_ARATH^Q:147-443,H:72-170^71.72%ID^…	Pla001G.70.4.p2	129-545[+]	PPOX1_ARATH^PPOX1_ARATH^Q:7-105,H:72-170^71.72%ID^E:2e-43^RecName: Full=Pyridoxine/pyridoxamine 5'-phosphate oxidase 1, chloroplastic;^Eukaryota; Viridiplantae; Streptophyta; Embryophyta; Tracheophyta; Spermatophyta; Magnoliopsida; eudicotyledons; Gunneridae; Pentapetalae; rosids; malvids; Brassicales; Brassicaceae; Camelineae; Arabidopsis	PF03853.18^YjeF_N^YjeF-related protein N-terminus^32-87^E:9.5e-15	KEGG:ath:AT5G49970	GO:0009507^cellular_component^chloroplast`GO:0005829^cellular_component^cytosol`GO:0005739^cellular_component^mitochondrion`GO:0009536^cellular_component^plastid`GO:0010181^molecular_function^FMN binding`GO:0046872^molecular_function^metal ion binding`GO:0052856^molecular_function^NADHX epimerase activity`GO:0052857^molecular_function^NADPHX epimerase activity`GO:0004733^molecular_function^pyrido…	GO:0009507^cellular_component^chloroplast`GO:0005829^cellular_component^cytosol`GO:0005739^cellular_component^mitochondrion`GO:0009536^cellular_component^plastid`GO:0010181^molecular_function^FMN binding`GO:0046872^molecular_function^metal ion binding`GO:0052856^molecular_function^NADHX epimerase activity`GO:0052857^molecular_function^NADPHX epimerase activity`GO:0004733^molecular_function^pyrido…	.
Pla001G.70	Pla001G.70.4	PPOX1_ARATH^PPOX1_ARATH^Q:431-1483,H:177-529^57.79%ID^E:9e-158^RecName: Full=Pyridoxine/pyridoxamine 5'-phosphate oxidase 1, chloroplastic;^Eukaryota; Viridiplantae; Streptophyta; Embryophyta; Tracheophyta; Spermatophyta; Magnoliopsida; eudicotyledons; Gunneridae; Pentapetalae; rosids; malvids; Brassicales; Brassicaceae; Camelineae; Arabidopsis`PPOX1_ARATH^PPOX1_ARATH^Q:147-443,H:72-170^71.72%ID^…	Pla001G.70.4.p1	677-1432[+]	PPOX1_ARATH^PPOX1_ARATH^Q:1-251,H:259-511^56.92%ID^E:5e-97^RecName: Full=Pyridoxine/pyridoxamine 5'-phosphate oxidase 1, chloroplastic;^Eukaryota; Viridiplantae; Streptophyta; Embryophyta; Tracheophyta; Spermatophyta; Magnoliopsida; eudicotyledons; Gunneridae; Pentapetalae; rosids; malvids; Brassicales; Brassicaceae; Camelineae; Arabidopsis	PF01243.23^Putative_PNPOx^Pyridoxamine 5'-phosphate oxidase^90-172^E:8.1e-20`PF10590.12^PNP_phzG_C^Pyridoxine 5'-phosphate oxidase C-terminal dimerisation region^226-246^E:6.6e-07	KEGG:ath:AT5G49970	GO:0009507^cellular_component^chloroplast`GO:0005829^cellular_component^cytosol`GO:0005739^cellular_component^mitochondrion`GO:0009536^cellular_component^plastid`GO:0010181^molecular_function^FMN binding`GO:0046872^molecular_function^metal ion binding`GO:0052856^molecular_function^NADHX epimerase activity`GO:0052857^molecular_function^NADPHX epimerase activity`GO:0004733^molecular_function^pyrido…	GO:0009507^cellular_component^chloroplast`GO:0005829^cellular_component^cytosol`GO:0005739^cellular_component^mitochondrion`GO:0009536^cellular_component^plastid`GO:0010181^molecular_function^FMN binding`GO:0046872^molecular_function^metal ion binding`GO:0052856^molecular_function^NADHX epimerase activity`GO:0052857^molecular_function^NADPHX epimerase activity`GO:0004733^molecular_function^pyrido…	.
Pla001G.70	Pla001G.70.5	PPOX1_ARATH^PPOX1_ARATH^Q:412-1137,H:177-420^62.7%ID^E:2e-124^RecName: Full=Pyridoxine/pyridoxamine 5'-phosphate oxidase 1, chloroplastic;^Eukaryota; Viridiplantae; Streptophyta; Embryophyta; Tracheophyta; Spermatophyta; Magnoliopsida; eudicotyledons; Gunneridae; Pentapetalae; rosids; malvids; Brassicales; Brassicaceae; Camelineae; Arabidopsis`PPOX1_ARATH^PPOX1_ARATH^Q:128-424,H:72-170^71.72%ID^E…	Pla001G.70.5.p2	110-526[+]	PPOX1_ARATH^PPOX1_ARATH^Q:7-105,H:72-170^71.72%ID^E:2e-43^RecName: Full=Pyridoxine/pyridoxamine 5'-phosphate oxidase 1, chloroplastic;^Eukaryota; Viridiplantae; Streptophyta; Embryophyta; Tracheophyta; Spermatophyta; Magnoliopsida; eudicotyledons; Gunneridae; Pentapetalae; rosids; malvids; Brassicales; Brassicaceae; Camelineae; Arabidopsis	PF03853.18^YjeF_N^YjeF-related protein N-terminus^32-87^E:9.5e-15	KEGG:ath:AT5G49970	GO:0009507^cellular_component^chloroplast`GO:0005829^cellular_component^cytosol`GO:0005739^cellular_component^mitochondrion`GO:0009536^cellular_component^plastid`GO:0010181^molecular_function^FMN binding`GO:0046872^molecular_function^metal ion binding`GO:0052856^molecular_function^NADHX epimerase activity`GO:0052857^molecular_function^NADPHX epimerase activity`GO:0004733^molecular_function^pyrido…	GO:0009507^cellular_component^chloroplast`GO:0005829^cellular_component^cytosol`GO:0005739^cellular_component^mitochondrion`GO:0009536^cellular_component^plastid`GO:0010181^molecular_function^FMN binding`GO:0046872^molecular_function^metal ion binding`GO:0052856^molecular_function^NADHX epimerase activity`GO:0052857^molecular_function^NADPHX epimerase activity`GO:0004733^molecular_function^pyrido…	.
Pla001G.70	Pla001G.70.5	PPOX1_ARATH^PPOX1_ARATH^Q:412-1137,H:177-420^62.7%ID^E:2e-124^RecName: Full=Pyridoxine/pyridoxamine 5'-phosphate oxidase 1, chloroplastic;^Eukaryota; Viridiplantae; Streptophyta; Embryophyta; Tracheophyta; Spermatophyta; Magnoliopsida; eudicotyledons; Gunneridae; Pentapetalae; rosids; malvids; Brassicales; Brassicaceae; Camelineae; Arabidopsis`PPOX1_ARATH^PPOX1_ARATH^Q:128-424,H:72-170^71.72%ID^E…	Pla001G.70.5.p1	658-1470[+]	PPOX1_ARATH^PPOX1_ARATH^Q:1-159,H:259-419^60.87%ID^E:1e-57^RecName: Full=Pyridoxine/pyridoxamine 5'-phosphate oxidase 1, chloroplastic;^Eukaryota; Viridiplantae; Streptophyta; Embryophyta; Tracheophyta; Spermatophyta; Magnoliopsida; eudicotyledons; Gunneridae; Pentapetalae; rosids; malvids; Brassicales; Brassicaceae; Camelineae; Arabidopsis	PF01243.23^Putative_PNPOx^Pyridoxamine 5'-phosphate oxidase^90-160^E:1.7e-14	KEGG:ath:AT5G49970	GO:0009507^cellular_component^chloroplast`GO:0005829^cellular_component^cytosol`GO:0005739^cellular_component^mitochondrion`GO:0009536^cellular_component^plastid`GO:0010181^molecular_function^FMN binding`GO:0046872^molecular_function^metal ion binding`GO:0052856^molecular_function^NADHX epimerase activity`GO:0052857^molecular_function^NADPHX epimerase activity`GO:0004733^molecular_function^pyrido…	GO:0009507^cellular_component^chloroplast`GO:0005829^cellular_component^cytosol`GO:0005739^cellular_component^mitochondrion`GO:0009536^cellular_component^plastid`GO:0010181^molecular_function^FMN binding`GO:0046872^molecular_function^metal ion binding`GO:0052856^molecular_function^NADHX epimerase activity`GO:0052857^molecular_function^NADPHX epimerase activity`GO:0004733^molecular_function^pyrido…	.
Pla001G.70	Pla001G.70.6	PPOX1_ARATH^PPOX1_ARATH^Q:128-1162,H:72-418^65.13%ID^E:2e-159^RecName: Full=Pyridoxine/pyridoxamine 5'-phosphate oxidase 1, chloroplastic;^Eukaryota; Viridiplantae; Streptophyta; Embryophyta; Tracheophyta; Spermatophyta; Magnoliopsida; eudicotyledons; Gunneridae; Pentapetalae; rosids; malvids; Brassicales; Brassicaceae; Camelineae; Arabidopsis`PPOX1_ARATH^PPOX1_ARATH^Q:1164-1319,H:478-529^44.23%I…	Pla001G.70.6.p1	110-1177[+]	PPOX1_ARATH^PPOX1_ARATH^Q:7-351,H:72-418^65.13%ID^E:3e-162^RecName: Full=Pyridoxine/pyridoxamine 5'-phosphate oxidase 1, chloroplastic;^Eukaryota; Viridiplantae; Streptophyta; Embryophyta; Tracheophyta; Spermatophyta; Magnoliopsida; eudicotyledons; Gunneridae; Pentapetalae; rosids; malvids; Brassicales; Brassicaceae; Camelineae; Arabidopsis	PF03853.18^YjeF_N^YjeF-related protein N-terminus^32-204^E:5.3e-34`PF01243.23^Putative_PNPOx^Pyridoxamine 5'-phosphate oxidase^283-348^E:1.6e-13	KEGG:ath:AT5G49970	GO:0009507^cellular_component^chloroplast`GO:0005829^cellular_component^cytosol`GO:0005739^cellular_component^mitochondrion`GO:0009536^cellular_component^plastid`GO:0010181^molecular_function^FMN binding`GO:0046872^molecular_function^metal ion binding`GO:0052856^molecular_function^NADHX epimerase activity`GO:0052857^molecular_function^NADPHX epimerase activity`GO:0004733^molecular_function^pyrido…	GO:0009507^cellular_component^chloroplast`GO:0005829^cellular_component^cytosol`GO:0005739^cellular_component^mitochondrion`GO:0009536^cellular_component^plastid`GO:0010181^molecular_function^FMN binding`GO:0046872^molecular_function^metal ion binding`GO:0052856^molecular_function^NADHX epimerase activity`GO:0052857^molecular_function^NADPHX epimerase activity`GO:0004733^molecular_function^pyrido…	.
Pla001G.70	Pla001G.70.7	PPOX1_ARATH^PPOX1_ARATH^Q:412-900,H:177-341^66.06%ID^E:3e-97^RecName: Full=Pyridoxine/pyridoxamine 5'-phosphate oxidase 1, chloroplastic;^Eukaryota; Viridiplantae; Streptophyta; Embryophyta; Tracheophyta; Spermatophyta; Magnoliopsida; eudicotyledons; Gunneridae; Pentapetalae; rosids; malvids; Brassicales; Brassicaceae; Camelineae; Arabidopsis`PPOX1_ARATH^PPOX1_ARATH^Q:128-424,H:72-170^71.72%ID^E:…	Pla001G.70.7.p1	110-526[+]	PPOX1_ARATH^PPOX1_ARATH^Q:7-105,H:72-170^71.72%ID^E:2e-43^RecName: Full=Pyridoxine/pyridoxamine 5'-phosphate oxidase 1, chloroplastic;^Eukaryota; Viridiplantae; Streptophyta; Embryophyta; Tracheophyta; Spermatophyta; Magnoliopsida; eudicotyledons; Gunneridae; Pentapetalae; rosids; malvids; Brassicales; Brassicaceae; Camelineae; Arabidopsis	PF03853.18^YjeF_N^YjeF-related protein N-terminus^32-87^E:9.5e-15	KEGG:ath:AT5G49970	GO:0009507^cellular_component^chloroplast`GO:0005829^cellular_component^cytosol`GO:0005739^cellular_component^mitochondrion`GO:0009536^cellular_component^plastid`GO:0010181^molecular_function^FMN binding`GO:0046872^molecular_function^metal ion binding`GO:0052856^molecular_function^NADHX epimerase activity`GO:0052857^molecular_function^NADPHX epimerase activity`GO:0004733^molecular_function^pyrido…	GO:0009507^cellular_component^chloroplast`GO:0005829^cellular_component^cytosol`GO:0005739^cellular_component^mitochondrion`GO:0009536^cellular_component^plastid`GO:0010181^molecular_function^FMN binding`GO:0046872^molecular_function^metal ion binding`GO:0052856^molecular_function^NADHX epimerase activity`GO:0052857^molecular_function^NADPHX epimerase activity`GO:0004733^molecular_function^pyrido…	.
Pla001G.70	Pla001G.70.8	PPOX1_ARATH^PPOX1_ARATH^Q:2312-3184,H:78-373^60.2%ID^E:9e-109^RecName: Full=Pyridoxine/pyridoxamine 5'-phosphate oxidase 1, chloroplastic;^Eukaryota; Viridiplantae; Streptophyta; Embryophyta; Tracheophyta; Spermatophyta; Magnoliopsida; eudicotyledons; Gunneridae; Pentapetalae; rosids; malvids; Brassicales; Brassicaceae; Camelineae; Arabidopsis`PPOX1_ARATH^PPOX1_ARATH^Q:128-253,H:72-113^66.67%ID^E…	Pla001G.70.8.p1	2846-3283[+]	PPOX1_ARATH^PPOX1_ARATH^Q:1-113,H:259-373^61.74%ID^E:2e-38^RecName: Full=Pyridoxine/pyridoxamine 5'-phosphate oxidase 1, chloroplastic;^Eukaryota; Viridiplantae; Streptophyta; Embryophyta; Tracheophyta; Spermatophyta; Magnoliopsida; eudicotyledons; Gunneridae; Pentapetalae; rosids; malvids; Brassicales; Brassicaceae; Camelineae; Arabidopsis`PPOX1_ARATH^PPOX1_ARATH^Q:99-145,H:467-511^42.55%ID^E:6e…	PF10590.12^PNP_phzG_C^Pyridoxine 5'-phosphate oxidase C-terminal dimerisation region^120-140^E:3e-07	KEGG:ath:AT5G49970	GO:0009507^cellular_component^chloroplast`GO:0005829^cellular_component^cytosol`GO:0005739^cellular_component^mitochondrion`GO:0009536^cellular_component^plastid`GO:0010181^molecular_function^FMN binding`GO:0046872^molecular_function^metal ion binding`GO:0052856^molecular_function^NADHX epimerase activity`GO:0052857^molecular_function^NADPHX epimerase activity`GO:0004733^molecular_function^pyrido…	GO:0009507^cellular_component^chloroplast`GO:0005829^cellular_component^cytosol`GO:0005739^cellular_component^mitochondrion`GO:0009536^cellular_component^plastid`GO:0010181^molecular_function^FMN binding`GO:0046872^molecular_function^metal ion binding`GO:0052856^molecular_function^NADHX epimerase activity`GO:0052857^molecular_function^NADPHX epimerase activity`GO:0004733^molecular_function^pyrido…	.
Pla001G.66	Pla001G.66.1	PP125_ARATH^PP125_ARATH^Q:150-1469,H:42-482^64.25%ID^E:0^RecName: Full=Pentatricopeptide repeat-containing protein At1g74900, mitochondrial;^Eukaryota; Viridiplantae; Streptophyta; Embryophyta; Tracheophyta; Spermatophyta; Magnoliopsida; eudicotyledons; Gunneridae; Pentapetalae; rosids; malvids; Brassicales; Brassicaceae; Camelineae; Arabidopsis	Pla001G.66.1.p1	3-1472[+]	PP125_ARATH^PP125_ARATH^Q:27-489,H:19-482^61.78%ID^E:0^RecName: Full=Pentatricopeptide repeat-containing protein At1g74900, mitochondrial;^Eukaryota; Viridiplantae; Streptophyta; Embryophyta; Tracheophyta; Spermatophyta; Magnoliopsida; eudicotyledons; Gunneridae; Pentapetalae; rosids; malvids; Brassicales; Brassicaceae; Camelineae; Arabidopsis	PF13812.9^PPR_3^Pentatricopeptide repeat domain^108-145^E:0.014`PF01535.23^PPR^PPR repeat^136-165^E:6.4e-05`PF01535.23^PPR^PPR repeat^171-196^E:0.0071`PF13812.9^PPR_3^Pentatricopeptide repeat domain^196-246^E:1.2e-06`PF13041.9^PPR_2^PPR repeat family^202-249^E:9.4e-11`PF01535.23^PPR^PPR repeat^204-234^E:0.00012`PF12854.10^PPR_1^PPR repeat^232-265^E:4.5e-09`PF13041.9^PPR_2^PPR repeat family^236-28…	KEGG:ath:AT1G74900	GO:0005739^cellular_component^mitochondrion`GO:0008380^biological_process^RNA splicing	GO:0005739^cellular_component^mitochondrion`GO:0008380^biological_process^RNA splicing	.
Pla001G.67	Pla001G.67.1	CDC23_ARATH^CDC23_ARATH^Q:187-1929,H:1-578^74.45%ID^E:0^RecName: Full=Anaphase-promoting complex subunit 8;^Eukaryota; Viridiplantae; Streptophyta; Embryophyta; Tracheophyta; Spermatophyta; Magnoliopsida; eudicotyledons; Gunneridae; Pentapetalae; rosids; malvids; Brassicales; Brassicaceae; Camelineae; Arabidopsis	Pla001G.67.1.p1	187-1935[+]	CDC23_ARATH^CDC23_ARATH^Q:1-581,H:1-578^74.45%ID^E:0^RecName: Full=Anaphase-promoting complex subunit 8;^Eukaryota; Viridiplantae; Streptophyta; Embryophyta; Tracheophyta; Spermatophyta; Magnoliopsida; eudicotyledons; Gunneridae; Pentapetalae; rosids; malvids; Brassicales; Brassicaceae; Camelineae; Arabidopsis	PF04049.16^ANAPC8^Anaphase promoting complex subunit 8 / Cdc23^7-168^E:2e-39`PF08238.15^Sel1^Sel1 repeat^188-206^E:890`PF13181.9^TPR_8^Tetratricopeptide repeat^349-380^E:3.8e-05`PF08238.15^Sel1^Sel1 repeat^364-378^E:1500`PF13181.9^TPR_8^Tetratricopeptide repeat^383-413^E:0.0045`PF13432.9^TPR_16^Tetratricopeptide repeat^388-427^E:0.00015`PF13414.9^TPR_11^TPR repeat^389-430^E:2.9e-08`PF08238.15^Sel…	KEGG:ath:AT3G48150	GO:0005680^cellular_component^anaphase-promoting complex`GO:0005737^cellular_component^cytoplasm`GO:0031145^biological_process^anaphase-promoting complex-dependent catabolic process`GO:0051301^biological_process^cell division`GO:0007091^biological_process^metaphase/anaphase transition of mitotic cell cycle`GO:0045842^biological_process^positive regulation of mitotic metaphase/anaphase transition`…	GO:0005680^cellular_component^anaphase-promoting complex`GO:0005737^cellular_component^cytoplasm`GO:0031145^biological_process^anaphase-promoting complex-dependent catabolic process`GO:0051301^biological_process^cell division`GO:0007091^biological_process^metaphase/anaphase transition of mitotic cell cycle`GO:0045842^biological_process^positive regulation of mitotic metaphase/anaphase transition`…	GO:0030071^biological_process^regulation of mitotic metaphase/anaphase transition`GO:0005680^cellular_component^anaphase-promoting complex`GO:0005515^molecular_function^protein binding
Pla001G.69	Pla001G.69.1	.	.	.	.	.	.	.	.	.
Pla001G.69	Pla001G.69.2	.	Pla001G.69.2.p1	96-1202[+]	.	.	.	.	.	.
Pla001G.68	Pla001G.68.1	ARR5_ARATH^ARR5_ARATH^Q:98-577,H:8-167^65.84%ID^E:6e-63^RecName: Full=Two-component response regulator ARR5;^Eukaryota; Viridiplantae; Streptophyta; Embryophyta; Tracheophyta; Spermatophyta; Magnoliopsida; eudicotyledons; Gunneridae; Pentapetalae; rosids; malvids; Brassicales; Brassicaceae; Camelineae; Arabidopsis	Pla001G.68.1.p1	95-838[+]	ARR5_ARATH^ARR5_ARATH^Q:2-161,H:8-167^65.84%ID^E:2e-67^RecName: Full=Two-component response regulator ARR5;^Eukaryota; Viridiplantae; Streptophyta; Embryophyta; Tracheophyta; Spermatophyta; Magnoliopsida; eudicotyledons; Gunneridae; Pentapetalae; rosids; malvids; Brassicales; Brassicaceae; Camelineae; Arabidopsis	PF00072.27^Response_reg^Response regulator receiver domain^21-140^E:1e-19	KEGG:ath:AT3G48100	GO:0005737^cellular_component^cytoplasm`GO:0005634^cellular_component^nucleus`GO:0000156^molecular_function^phosphorelay response regulator activity`GO:0007623^biological_process^circadian rhythm`GO:0009736^biological_process^cytokinin-activated signaling pathway`GO:0006355^biological_process^regulation of DNA-templated transcription`GO:0009735^biological_process^response to cytokinin`GO:0010114^…	GO:0005737^cellular_component^cytoplasm`GO:0005634^cellular_component^nucleus`GO:0000156^molecular_function^phosphorelay response regulator activity`GO:0007623^biological_process^circadian rhythm`GO:0009736^biological_process^cytokinin-activated signaling pathway`GO:0006355^biological_process^regulation of DNA-templated transcription`GO:0009735^biological_process^response to cytokinin`GO:0010114^…	GO:0000160^biological_process^phosphorelay signal transduction system
Pla001G.75	Pla001G.75.1	EDS1L_ARATH^EDS1L_ARATH^Q:227-2047,H:8-616^42.13%ID^E:2e-154^RecName: Full=Protein EDS1L {ECO:0000305};^Eukaryota; Viridiplantae; Streptophyta; Embryophyta; Tracheophyta; Spermatophyta; Magnoliopsida; eudicotyledons; Gunneridae; Pentapetalae; rosids; malvids; Brassicales; Brassicaceae; Camelineae; Arabidopsis	Pla001G.75.1.p1	197-2059[+]	EDS1L_ARATH^EDS1L_ARATH^Q:11-617,H:8-616^42.13%ID^E:3e-157^RecName: Full=Protein EDS1L {ECO:0000305};^Eukaryota; Viridiplantae; Streptophyta; Embryophyta; Tracheophyta; Spermatophyta; Magnoliopsida; eudicotyledons; Gunneridae; Pentapetalae; rosids; malvids; Brassicales; Brassicaceae; Camelineae; Arabidopsis	PF01764.28^Lipase_3^Lipase (class 3)^49-198^E:1.6e-18`PF18117.4^EDS1_EP^Enhanced disease susceptibility 1 protein EP domain^424-610^E:7.9e-57	.	GO:0005783^cellular_component^endoplasmic reticulum`GO:0005634^cellular_component^nucleus`GO:0016787^molecular_function^hydrolase activity`GO:0006952^biological_process^defense response`GO:0006629^biological_process^lipid metabolic process	GO:0005783^cellular_component^endoplasmic reticulum`GO:0005634^cellular_component^nucleus`GO:0016787^molecular_function^hydrolase activity`GO:0006952^biological_process^defense response`GO:0006629^biological_process^lipid metabolic process	GO:0006629^biological_process^lipid metabolic process
Pla001G.71	Pla001G.71.1	.	Pla001G.71.1.p1	134-958[+]	.	PF00168.33^C2^C2 domain^6-98^E:9.6e-11	.	.	.	.
Pla001G.76	Pla001G.76.1	RS202_ARATH^RS202_ARATH^Q:736-849,H:3-40^73.68%ID^E:1e-08^RecName: Full=40S ribosomal protein S20-2;^Eukaryota; Viridiplantae; Streptophyta; Embryophyta; Tracheophyta; Spermatophyta; Magnoliopsida; eudicotyledons; Gunneridae; Pentapetalae; rosids; malvids; Brassicales; Brassicaceae; Camelineae; Arabidopsis	.	.	.	.	KEGG:ath:AT3G47370	GO:0005829^cellular_component^cytosol`GO:0022626^cellular_component^cytosolic ribosome`GO:0022627^cellular_component^cytosolic small ribosomal subunit`GO:0005730^cellular_component^nucleolus`GO:0009505^cellular_component^plant-type cell wall`GO:0009506^cellular_component^plasmodesma`GO:0042788^cellular_component^polysomal ribosome`GO:0015935^cellular_component^small ribosomal subunit`GO:0003729^m…	.	.
Pla001G.76	Pla001G.76.2	RS202_ARATH^RS202_ARATH^Q:573-686,H:3-40^73.68%ID^E:1e-08^RecName: Full=40S ribosomal protein S20-2;^Eukaryota; Viridiplantae; Streptophyta; Embryophyta; Tracheophyta; Spermatophyta; Magnoliopsida; eudicotyledons; Gunneridae; Pentapetalae; rosids; malvids; Brassicales; Brassicaceae; Camelineae; Arabidopsis	.	.	.	.	KEGG:ath:AT3G47370	GO:0005829^cellular_component^cytosol`GO:0022626^cellular_component^cytosolic ribosome`GO:0022627^cellular_component^cytosolic small ribosomal subunit`GO:0005730^cellular_component^nucleolus`GO:0009505^cellular_component^plant-type cell wall`GO:0009506^cellular_component^plasmodesma`GO:0042788^cellular_component^polysomal ribosome`GO:0015935^cellular_component^small ribosomal subunit`GO:0003729^m…	.	.
Pla001G.76	Pla001G.76.3	RS202_ARATH^RS202_ARATH^Q:736-849,H:3-40^73.68%ID^E:2e-08^RecName: Full=40S ribosomal protein S20-2;^Eukaryota; Viridiplantae; Streptophyta; Embryophyta; Tracheophyta; Spermatophyta; Magnoliopsida; eudicotyledons; Gunneridae; Pentapetalae; rosids; malvids; Brassicales; Brassicaceae; Camelineae; Arabidopsis	.	.	.	.	KEGG:ath:AT3G47370	GO:0005829^cellular_component^cytosol`GO:0022626^cellular_component^cytosolic ribosome`GO:0022627^cellular_component^cytosolic small ribosomal subunit`GO:0005730^cellular_component^nucleolus`GO:0009505^cellular_component^plant-type cell wall`GO:0009506^cellular_component^plasmodesma`GO:0042788^cellular_component^polysomal ribosome`GO:0015935^cellular_component^small ribosomal subunit`GO:0003729^m…	.	.
Pla001G.76	Pla001G.76.4	RS202_ARATH^RS202_ARATH^Q:736-849,H:3-40^73.68%ID^E:7e-09^RecName: Full=40S ribosomal protein S20-2;^Eukaryota; Viridiplantae; Streptophyta; Embryophyta; Tracheophyta; Spermatophyta; Magnoliopsida; eudicotyledons; Gunneridae; Pentapetalae; rosids; malvids; Brassicales; Brassicaceae; Camelineae; Arabidopsis	.	.	.	.	KEGG:ath:AT3G47370	GO:0005829^cellular_component^cytosol`GO:0022626^cellular_component^cytosolic ribosome`GO:0022627^cellular_component^cytosolic small ribosomal subunit`GO:0005730^cellular_component^nucleolus`GO:0009505^cellular_component^plant-type cell wall`GO:0009506^cellular_component^plasmodesma`GO:0042788^cellular_component^polysomal ribosome`GO:0015935^cellular_component^small ribosomal subunit`GO:0003729^m…	.	.
Pla001G.76	Pla001G.76.5	RS202_ARATH^RS202_ARATH^Q:736-849,H:3-40^73.68%ID^E:2e-08^RecName: Full=40S ribosomal protein S20-2;^Eukaryota; Viridiplantae; Streptophyta; Embryophyta; Tracheophyta; Spermatophyta; Magnoliopsida; eudicotyledons; Gunneridae; Pentapetalae; rosids; malvids; Brassicales; Brassicaceae; Camelineae; Arabidopsis	.	.	.	.	KEGG:ath:AT3G47370	GO:0005829^cellular_component^cytosol`GO:0022626^cellular_component^cytosolic ribosome`GO:0022627^cellular_component^cytosolic small ribosomal subunit`GO:0005730^cellular_component^nucleolus`GO:0009505^cellular_component^plant-type cell wall`GO:0009506^cellular_component^plasmodesma`GO:0042788^cellular_component^polysomal ribosome`GO:0015935^cellular_component^small ribosomal subunit`GO:0003729^m…	.	.
Pla001G.72	Pla001G.72.1	GGT24_PUNGR^GGT24_PUNGR^Q:1662-265,H:1-467^68.58%ID^E:0^RecName: Full=Gallate 1-beta-glucosyltransferase 84A24 {ECO:0000305};^Eukaryota; Viridiplantae; Streptophyta; Embryophyta; Tracheophyta; Spermatophyta; Magnoliopsida; eudicotyledons; Gunneridae; Pentapetalae; rosids; malvids; Myrtales; Lythraceae; Punica	Pla001G.72.1.p1	247-1662[-]	GGT24_PUNGR^GGT24_PUNGR^Q:1-466,H:1-467^68.58%ID^E:0^RecName: Full=Gallate 1-beta-glucosyltransferase 84A24 {ECO:0000305};^Eukaryota; Viridiplantae; Streptophyta; Embryophyta; Tracheophyta; Spermatophyta; Magnoliopsida; eudicotyledons; Gunneridae; Pentapetalae; rosids; malvids; Myrtales; Lythraceae; Punica	PF00201.21^UDPGT^UDP-glucoronosyl and UDP-glucosyl transferase^274-392^E:6.5e-24	.	GO:0005737^cellular_component^cytoplasm`GO:0047250^molecular_function^4-hydroxybenzoate 4-O-beta-D-glucosyltransferase activity`GO:0050412^molecular_function^cinnamate beta-D-glucosyltransferase activity`GO:0047891^molecular_function^flavone 7-O-beta-glucosyltransferase activity`GO:0047913^molecular_function^gallate 1-beta-glucosyltransferase activity`GO:0050004^molecular_function^isoflavone 7-O-…	GO:0005737^cellular_component^cytoplasm`GO:0047250^molecular_function^4-hydroxybenzoate 4-O-beta-D-glucosyltransferase activity`GO:0050412^molecular_function^cinnamate beta-D-glucosyltransferase activity`GO:0047891^molecular_function^flavone 7-O-beta-glucosyltransferase activity`GO:0047913^molecular_function^gallate 1-beta-glucosyltransferase activity`GO:0050004^molecular_function^isoflavone 7-O-…	GO:0008194^molecular_function^UDP-glycosyltransferase activity
Pla001G.73	Pla001G.73.1	ML423_ARATH^ML423_ARATH^Q:53-493,H:9-150^34.01%ID^E:1e-16^RecName: Full=MLP-like protein 423;^Eukaryota; Viridiplantae; Streptophyta; Embryophyta; Tracheophyta; Spermatophyta; Magnoliopsida; eudicotyledons; Gunneridae; Pentapetalae; rosids; malvids; Brassicales; Brassicaceae; Camelineae; Arabidopsis	Pla001G.73.1.p1	29-598[+]	ML423_ARATH^ML423_ARATH^Q:1-155,H:1-150^35.48%ID^E:6e-23^RecName: Full=MLP-like protein 423;^Eukaryota; Viridiplantae; Streptophyta; Embryophyta; Tracheophyta; Spermatophyta; Magnoliopsida; eudicotyledons; Gunneridae; Pentapetalae; rosids; malvids; Brassicales; Brassicaceae; Camelineae; Arabidopsis	PF00407.22^Bet_v_1^Pathogenesis-related protein Bet v 1 family^7-155^E:1.3e-21	KEGG:ath:AT1G24020	GO:0005829^cellular_component^cytosol`GO:0005634^cellular_component^nucleus`GO:0010427^molecular_function^abscisic acid binding`GO:0004864^molecular_function^protein phosphatase inhibitor activity`GO:0038023^molecular_function^signaling receptor activity`GO:0009738^biological_process^abscisic acid-activated signaling pathway`GO:0006952^biological_process^defense response	GO:0005829^cellular_component^cytosol`GO:0005634^cellular_component^nucleus`GO:0010427^molecular_function^abscisic acid binding`GO:0004864^molecular_function^protein phosphatase inhibitor activity`GO:0038023^molecular_function^signaling receptor activity`GO:0009738^biological_process^abscisic acid-activated signaling pathway`GO:0006952^biological_process^defense response	GO:0006952^biological_process^defense response
Pla001G.74	Pla001G.74.1	ASPA_ARATH^ASPA_ARATH^Q:233-1456,H:62-474^31.66%ID^E:2e-54^RecName: Full=Aspartyl protease family protein At5g10770;^Eukaryota; Viridiplantae; Streptophyta; Embryophyta; Tracheophyta; Spermatophyta; Magnoliopsida; eudicotyledons; Gunneridae; Pentapetalae; rosids; malvids; Brassicales; Brassicaceae; Camelineae; Arabidopsis	Pla001G.74.1.p1	38-1462[+]	ASPA_ARATH^ASPA_ARATH^Q:66-473,H:62-474^32.56%ID^E:1e-62^RecName: Full=Aspartyl protease family protein At5g10770;^Eukaryota; Viridiplantae; Streptophyta; Embryophyta; Tracheophyta; Spermatophyta; Magnoliopsida; eudicotyledons; Gunneridae; Pentapetalae; rosids; malvids; Brassicales; Brassicaceae; Camelineae; Arabidopsis	PF00026.26^Asp^Eukaryotic aspartyl protease^137-467^E:2.8e-33`PF14543.9^TAXi_N^Xylanase inhibitor N-terminal^138-192^E:1.4e-14`PF14543.9^TAXi_N^Xylanase inhibitor N-terminal^195-286^E:2.7e-18`PF14541.9^TAXi_C^Xylanase inhibitor C-terminal^321-467^E:6.1e-27	KEGG:ath:AT5G10770	GO:0005886^cellular_component^plasma membrane`GO:0004190^molecular_function^aspartic-type endopeptidase activity`GO:0006508^biological_process^proteolysis	GO:0005886^cellular_component^plasma membrane`GO:0004190^molecular_function^aspartic-type endopeptidase activity`GO:0006508^biological_process^proteolysis	.
Pla001G.80	Pla001G.80.1	TPC6B_HUMAN^TPC6B_HUMAN^Q:167-583,H:35-156^48.92%ID^E:3e-40^RecName: Full=Trafficking protein particle complex subunit 6B {ECO:0000303|PubMed:28626029};^Eukaryota; Metazoa; Chordata; Craniata; Vertebrata; Euteleostomi; Mammalia; Eutheria; Euarchontoglires; Primates; Haplorrhini; Catarrhini; Hominidae; Homo	Pla001G.80.1.p1	62-589[+]	TPC6B_HUMAN^TPC6B_HUMAN^Q:36-174,H:35-156^48.92%ID^E:9e-42^RecName: Full=Trafficking protein particle complex subunit 6B {ECO:0000303|PubMed:28626029};^Eukaryota; Metazoa; Chordata; Craniata; Vertebrata; Euteleostomi; Mammalia; Eutheria; Euarchontoglires; Primates; Haplorrhini; Catarrhini; Hominidae; Homo	PF04051.19^TRAPP^Transport protein particle (TRAPP) component^11-174^E:1.2e-44	KEGG:hsa:122553	GO:0005801^cellular_component^cis-Golgi network`GO:0005737^cellular_component^cytoplasm`GO:0005829^cellular_component^cytosol`GO:0005783^cellular_component^endoplasmic reticulum`GO:0005802^cellular_component^trans-Golgi network`GO:0030008^cellular_component^TRAPP complex`GO:1990071^cellular_component^TRAPPII protein complex`GO:0006888^biological_process^endoplasmic reticulum to Golgi vesicle-medi…	GO:0005801^cellular_component^cis-Golgi network`GO:0005737^cellular_component^cytoplasm`GO:0005829^cellular_component^cytosol`GO:0005783^cellular_component^endoplasmic reticulum`GO:0005802^cellular_component^trans-Golgi network`GO:0030008^cellular_component^TRAPP complex`GO:1990071^cellular_component^TRAPPII protein complex`GO:0006888^biological_process^endoplasmic reticulum to Golgi vesicle-medi…	.
Pla001G.80	Pla001G.80.2	TPC6B_HUMAN^TPC6B_HUMAN^Q:308-685,H:48-156^48.41%ID^E:2e-34^RecName: Full=Trafficking protein particle complex subunit 6B {ECO:0000303|PubMed:28626029};^Eukaryota; Metazoa; Chordata; Craniata; Vertebrata; Euteleostomi; Mammalia; Eutheria; Euarchontoglires; Primates; Haplorrhini; Catarrhini; Hominidae; Homo	Pla001G.80.2.p1	266-691[+]	TPC6B_HUMAN^TPC6B_HUMAN^Q:15-140,H:48-156^48.41%ID^E:1e-36^RecName: Full=Trafficking protein particle complex subunit 6B {ECO:0000303|PubMed:28626029};^Eukaryota; Metazoa; Chordata; Craniata; Vertebrata; Euteleostomi; Mammalia; Eutheria; Euarchontoglires; Primates; Haplorrhini; Catarrhini; Hominidae; Homo	PF04051.19^TRAPP^Transport protein particle (TRAPP) component^17-140^E:6e-36	KEGG:hsa:122553	GO:0005801^cellular_component^cis-Golgi network`GO:0005737^cellular_component^cytoplasm`GO:0005829^cellular_component^cytosol`GO:0005783^cellular_component^endoplasmic reticulum`GO:0005802^cellular_component^trans-Golgi network`GO:0030008^cellular_component^TRAPP complex`GO:1990071^cellular_component^TRAPPII protein complex`GO:0006888^biological_process^endoplasmic reticulum to Golgi vesicle-medi…	GO:0005801^cellular_component^cis-Golgi network`GO:0005737^cellular_component^cytoplasm`GO:0005829^cellular_component^cytosol`GO:0005783^cellular_component^endoplasmic reticulum`GO:0005802^cellular_component^trans-Golgi network`GO:0030008^cellular_component^TRAPP complex`GO:1990071^cellular_component^TRAPPII protein complex`GO:0006888^biological_process^endoplasmic reticulum to Golgi vesicle-medi…	.
Pla001G.80	Pla001G.80.3	TPC6B_HUMAN^TPC6B_HUMAN^Q:1737-2114,H:48-156^48.41%ID^E:2e-32^RecName: Full=Trafficking protein particle complex subunit 6B {ECO:0000303|PubMed:28626029};^Eukaryota; Metazoa; Chordata; Craniata; Vertebrata; Euteleostomi; Mammalia; Eutheria; Euarchontoglires; Primates; Haplorrhini; Catarrhini; Hominidae; Homo	Pla001G.80.3.p1	1695-2120[+]	TPC6B_HUMAN^TPC6B_HUMAN^Q:15-140,H:48-156^48.41%ID^E:1e-36^RecName: Full=Trafficking protein particle complex subunit 6B {ECO:0000303|PubMed:28626029};^Eukaryota; Metazoa; Chordata; Craniata; Vertebrata; Euteleostomi; Mammalia; Eutheria; Euarchontoglires; Primates; Haplorrhini; Catarrhini; Hominidae; Homo	PF04051.19^TRAPP^Transport protein particle (TRAPP) component^17-140^E:6e-36	KEGG:hsa:122553	GO:0005801^cellular_component^cis-Golgi network`GO:0005737^cellular_component^cytoplasm`GO:0005829^cellular_component^cytosol`GO:0005783^cellular_component^endoplasmic reticulum`GO:0005802^cellular_component^trans-Golgi network`GO:0030008^cellular_component^TRAPP complex`GO:1990071^cellular_component^TRAPPII protein complex`GO:0006888^biological_process^endoplasmic reticulum to Golgi vesicle-medi…	GO:0005801^cellular_component^cis-Golgi network`GO:0005737^cellular_component^cytoplasm`GO:0005829^cellular_component^cytosol`GO:0005783^cellular_component^endoplasmic reticulum`GO:0005802^cellular_component^trans-Golgi network`GO:0030008^cellular_component^TRAPP complex`GO:1990071^cellular_component^TRAPPII protein complex`GO:0006888^biological_process^endoplasmic reticulum to Golgi vesicle-medi…	.
Pla001G.80	Pla001G.80.4	TPC6B_HUMAN^TPC6B_HUMAN^Q:481-852,H:50-156^49.19%ID^E:1e-33^RecName: Full=Trafficking protein particle complex subunit 6B {ECO:0000303|PubMed:28626029};^Eukaryota; Metazoa; Chordata; Craniata; Vertebrata; Euteleostomi; Mammalia; Eutheria; Euarchontoglires; Primates; Haplorrhini; Catarrhini; Hominidae; Homo	Pla001G.80.4.p2	684-1013[-]	.	.	KEGG:hsa:122553	GO:0005801^cellular_component^cis-Golgi network`GO:0005737^cellular_component^cytoplasm`GO:0005829^cellular_component^cytosol`GO:0005783^cellular_component^endoplasmic reticulum`GO:0005802^cellular_component^trans-Golgi network`GO:0030008^cellular_component^TRAPP complex`GO:1990071^cellular_component^TRAPPII protein complex`GO:0006888^biological_process^endoplasmic reticulum to Golgi vesicle-medi…	.	.
Pla001G.78	Pla001G.78.2	SCP35_ARATH^SCP35_ARATH^Q:26-376,H:364-480^67.52%ID^E:5e-52^RecName: Full=Serine carboxypeptidase-like 35;^Eukaryota; Viridiplantae; Streptophyta; Embryophyta; Tracheophyta; Spermatophyta; Magnoliopsida; eudicotyledons; Gunneridae; Pentapetalae; rosids; malvids; Brassicales; Brassicaceae; Camelineae; Arabidopsis	.	.	.	.	KEGG:ath:AT5G08260	GO:0005576^cellular_component^extracellular region`GO:0004185^molecular_function^serine-type carboxypeptidase activity`GO:0006508^biological_process^proteolysis	.	.
Pla001G.78	Pla001G.78.1	SCP35_ARATH^SCP35_ARATH^Q:248-1567,H:34-480^64.65%ID^E:0^RecName: Full=Serine carboxypeptidase-like 35;^Eukaryota; Viridiplantae; Streptophyta; Embryophyta; Tracheophyta; Spermatophyta; Magnoliopsida; eudicotyledons; Gunneridae; Pentapetalae; rosids; malvids; Brassicales; Brassicaceae; Camelineae; Arabidopsis	Pla001G.78.1.p1	128-1570[+]	SCP35_ARATH^SCP35_ARATH^Q:3-480,H:5-480^61.65%ID^E:0^RecName: Full=Serine carboxypeptidase-like 35;^Eukaryota; Viridiplantae; Streptophyta; Embryophyta; Tracheophyta; Spermatophyta; Magnoliopsida; eudicotyledons; Gunneridae; Pentapetalae; rosids; malvids; Brassicales; Brassicaceae; Camelineae; Arabidopsis	PF00450.25^Peptidase_S10^Serine carboxypeptidase^52-472^E:2.9e-135	KEGG:ath:AT5G08260	GO:0005576^cellular_component^extracellular region`GO:0004185^molecular_function^serine-type carboxypeptidase activity`GO:0006508^biological_process^proteolysis	GO:0005576^cellular_component^extracellular region`GO:0004185^molecular_function^serine-type carboxypeptidase activity`GO:0006508^biological_process^proteolysis	GO:0004185^molecular_function^serine-type carboxypeptidase activity`GO:0006508^biological_process^proteolysis
Pla001G.77	Pla001G.77.1	HIS8_TOBAC^HIS8_TOBAC^Q:137-1393,H:1-413^79.95%ID^E:0^RecName: Full=Histidinol-phosphate aminotransferase, chloroplastic;^Eukaryota; Viridiplantae; Streptophyta; Embryophyta; Tracheophyta; Spermatophyta; Magnoliopsida; eudicotyledons; Gunneridae; Pentapetalae; asterids; lamiids; Solanales; Solanaceae; Nicotianoideae; Nicotianeae; Nicotiana	Pla001G.77.1.p1	137-1396[+]	HIS8_TOBAC^HIS8_TOBAC^Q:1-419,H:1-413^79.95%ID^E:0^RecName: Full=Histidinol-phosphate aminotransferase, chloroplastic;^Eukaryota; Viridiplantae; Streptophyta; Embryophyta; Tracheophyta; Spermatophyta; Magnoliopsida; eudicotyledons; Gunneridae; Pentapetalae; asterids; lamiids; Solanales; Solanaceae; Nicotianoideae; Nicotianeae; Nicotiana	PF00155.24^Aminotran_1_2^Aminotransferase class I and II^92-415^E:7.3e-50	KEGG:nta:107823535	GO:0009507^cellular_component^chloroplast`GO:0004400^molecular_function^histidinol-phosphate transaminase activity`GO:0030170^molecular_function^pyridoxal phosphate binding`GO:0000105^biological_process^histidine biosynthetic process	GO:0009507^cellular_component^chloroplast`GO:0004400^molecular_function^histidinol-phosphate transaminase activity`GO:0030170^molecular_function^pyridoxal phosphate binding`GO:0000105^biological_process^histidine biosynthetic process	GO:0030170^molecular_function^pyridoxal phosphate binding`GO:0009058^biological_process^biosynthetic process
Pla001G.77	Pla001G.77.2	HIS8_NICPL^HIS8_NICPL^Q:137-1252,H:1-413^70.41%ID^E:0^RecName: Full=Histidinol-phosphate aminotransferase, chloroplastic;^Eukaryota; Viridiplantae; Streptophyta; Embryophyta; Tracheophyta; Spermatophyta; Magnoliopsida; eudicotyledons; Gunneridae; Pentapetalae; asterids; lamiids; Solanales; Solanaceae; Nicotianoideae; Nicotianeae; Nicotiana	Pla001G.77.2.p1	137-1255[+]	HIS8_NICPL^HIS8_NICPL^Q:1-372,H:1-413^70.41%ID^E:0^RecName: Full=Histidinol-phosphate aminotransferase, chloroplastic;^Eukaryota; Viridiplantae; Streptophyta; Embryophyta; Tracheophyta; Spermatophyta; Magnoliopsida; eudicotyledons; Gunneridae; Pentapetalae; asterids; lamiids; Solanales; Solanaceae; Nicotianoideae; Nicotianeae; Nicotiana	PF00155.24^Aminotran_1_2^Aminotransferase class I and II^92-335^E:8.1e-41	.	GO:0009507^cellular_component^chloroplast`GO:0004400^molecular_function^histidinol-phosphate transaminase activity`GO:0030170^molecular_function^pyridoxal phosphate binding`GO:0000105^biological_process^histidine biosynthetic process	GO:0009507^cellular_component^chloroplast`GO:0004400^molecular_function^histidinol-phosphate transaminase activity`GO:0030170^molecular_function^pyridoxal phosphate binding`GO:0000105^biological_process^histidine biosynthetic process	GO:0030170^molecular_function^pyridoxal phosphate binding`GO:0009058^biological_process^biosynthetic process
Pla001G.79	Pla001G.79.1	PTALR_ARATH^PTALR_ARATH^Q:123-260,H:18-63^82.61%ID^E:1e-06^RecName: Full=NADPH-dependent pterin aldehyde reductase {ECO:0000303|PubMed:17550420};^Eukaryota; Viridiplantae; Streptophyta; Embryophyta; Tracheophyta; Spermatophyta; Magnoliopsida; eudicotyledons; Gunneridae; Pentapetalae; rosids; malvids; Brassicales; Brassicaceae; Camelineae; Arabidopsis	.	.	.	.	KEGG:ath:AT1G10310	GO:0005829^cellular_component^cytosol`GO:0016616^molecular_function^oxidoreductase activity, acting on the CH-OH group of donors, NAD or NADP as acceptor`GO:0006760^biological_process^folic acid-containing compound metabolic process	.	.
Pla001G.95	Pla001G.95.1	GRXC6_ARATH^GRXC6_ARATH^Q:223-624,H:6-142^60.71%ID^E:6e-45^RecName: Full=Glutaredoxin-C6;^Eukaryota; Viridiplantae; Streptophyta; Embryophyta; Tracheophyta; Spermatophyta; Magnoliopsida; eudicotyledons; Gunneridae; Pentapetalae; rosids; malvids; Brassicales; Brassicaceae; Camelineae; Arabidopsis	Pla001G.95.1.p1	217-642[+]	GRXC6_ARATH^GRXC6_ARATH^Q:3-136,H:6-142^60.71%ID^E:7e-48^RecName: Full=Glutaredoxin-C6;^Eukaryota; Viridiplantae; Streptophyta; Embryophyta; Tracheophyta; Spermatophyta; Magnoliopsida; eudicotyledons; Gunneridae; Pentapetalae; rosids; malvids; Brassicales; Brassicaceae; Camelineae; Arabidopsis	PF00462.27^Glutaredoxin^Glutaredoxin^48-109^E:7.1e-07	KEGG:ath:AT4G33040	GO:0005737^cellular_component^cytoplasm	GO:0005737^cellular_component^cytoplasm	.
Pla001G.81	Pla001G.81.1	ADT5_ARATH^ADT5_ARATH^Q:362-1342,H:6-330^69.76%ID^E:8e-168^RecName: Full=Probable ADP,ATP carrier protein At5g56450;^Eukaryota; Viridiplantae; Streptophyta; Embryophyta; Tracheophyta; Spermatophyta; Magnoliopsida; eudicotyledons; Gunneridae; Pentapetalae; rosids; malvids; Brassicales; Brassicaceae; Camelineae; Arabidopsis	Pla001G.81.1.p1	341-1345[+]	ADT5_ARATH^ADT5_ARATH^Q:8-334,H:6-330^69.76%ID^E:4e-171^RecName: Full=Probable ADP,ATP carrier protein At5g56450;^Eukaryota; Viridiplantae; Streptophyta; Embryophyta; Tracheophyta; Spermatophyta; Magnoliopsida; eudicotyledons; Gunneridae; Pentapetalae; rosids; malvids; Brassicales; Brassicaceae; Camelineae; Arabidopsis	PF00153.30^Mito_carr^Mitochondrial carrier protein^41-136^E:2.7e-18`PF00153.30^Mito_carr^Mitochondrial carrier protein^146-235^E:5.5e-19`PF00153.30^Mito_carr^Mitochondrial carrier protein^240-330^E:3.2e-18	KEGG:ath:AT5G56450	GO:0005743^cellular_component^mitochondrial inner membrane`GO:0005347^molecular_function^ATP transmembrane transporter activity`GO:0005471^molecular_function^ATP:ADP antiporter activity`GO:0048653^biological_process^anther development`GO:0140021^biological_process^mitochondrial ADP transmembrane transport`GO:1990544^biological_process^mitochondrial ATP transmembrane transport`GO:1901029^biologica…	GO:0005743^cellular_component^mitochondrial inner membrane`GO:0005347^molecular_function^ATP transmembrane transporter activity`GO:0005471^molecular_function^ATP:ADP antiporter activity`GO:0048653^biological_process^anther development`GO:0140021^biological_process^mitochondrial ADP transmembrane transport`GO:1990544^biological_process^mitochondrial ATP transmembrane transport`GO:1901029^biologica…	.
Pla001G.86	Pla001G.86.1	IDD7_ARATH^IDD7_ARATH^Q:517-1452,H:17-342^56.1%ID^E:6e-105^RecName: Full=Protein indeterminate-domain 7 {ECO:0000303|PubMed:16784536};^Eukaryota; Viridiplantae; Streptophyta; Embryophyta; Tracheophyta; Spermatophyta; Magnoliopsida; eudicotyledons; Gunneridae; Pentapetalae; rosids; malvids; Brassicales; Brassicaceae; Camelineae; Arabidopsis	Pla001G.86.1.p1	496-2019[+]	IDD7_ARATH^IDD7_ARATH^Q:8-337,H:17-360^54.42%ID^E:4e-108^RecName: Full=Protein indeterminate-domain 7 {ECO:0000303|PubMed:16784536};^Eukaryota; Viridiplantae; Streptophyta; Embryophyta; Tracheophyta; Spermatophyta; Magnoliopsida; eudicotyledons; Gunneridae; Pentapetalae; rosids; malvids; Brassicales; Brassicaceae; Camelineae; Arabidopsis	PF00096.29^zf-C2H2^Zinc finger, C2H2 type^67-89^E:0.0089`PF12874.10^zf-met^Zinc-finger of C2H2 type^67-89^E:0.078`PF13912.9^zf-C2H2_6^C2H2-type zinc finger^67-89^E:0.11	KEGG:ath:AT1G55110	GO:0005634^cellular_component^nucleus`GO:0003677^molecular_function^DNA binding`GO:0003700^molecular_function^DNA-binding transcription factor activity`GO:0046872^molecular_function^metal ion binding`GO:0006355^biological_process^regulation of DNA-templated transcription	GO:0005634^cellular_component^nucleus`GO:0003677^molecular_function^DNA binding`GO:0003700^molecular_function^DNA-binding transcription factor activity`GO:0046872^molecular_function^metal ion binding`GO:0006355^biological_process^regulation of DNA-templated transcription	.
Pla001G.86	Pla001G.86.2	IDD7_ARATH^IDD7_ARATH^Q:517-1479,H:17-342^54.67%ID^E:5e-102^RecName: Full=Protein indeterminate-domain 7 {ECO:0000303|PubMed:16784536};^Eukaryota; Viridiplantae; Streptophyta; Embryophyta; Tracheophyta; Spermatophyta; Magnoliopsida; eudicotyledons; Gunneridae; Pentapetalae; rosids; malvids; Brassicales; Brassicaceae; Camelineae; Arabidopsis	Pla001G.86.2.p1	496-2046[+]	IDD7_ARATH^IDD7_ARATH^Q:8-328,H:17-342^54.67%ID^E:3e-105^RecName: Full=Protein indeterminate-domain 7 {ECO:0000303|PubMed:16784536};^Eukaryota; Viridiplantae; Streptophyta; Embryophyta; Tracheophyta; Spermatophyta; Magnoliopsida; eudicotyledons; Gunneridae; Pentapetalae; rosids; malvids; Brassicales; Brassicaceae; Camelineae; Arabidopsis	PF00096.29^zf-C2H2^Zinc finger, C2H2 type^76-98^E:0.0091`PF12874.10^zf-met^Zinc-finger of C2H2 type^76-98^E:0.08`PF13912.9^zf-C2H2_6^C2H2-type zinc finger^76-98^E:0.11	KEGG:ath:AT1G55110	GO:0005634^cellular_component^nucleus`GO:0003677^molecular_function^DNA binding`GO:0003700^molecular_function^DNA-binding transcription factor activity`GO:0046872^molecular_function^metal ion binding`GO:0006355^biological_process^regulation of DNA-templated transcription	GO:0005634^cellular_component^nucleus`GO:0003677^molecular_function^DNA binding`GO:0003700^molecular_function^DNA-binding transcription factor activity`GO:0046872^molecular_function^metal ion binding`GO:0006355^biological_process^regulation of DNA-templated transcription	.
Pla001G.86	Pla001G.86.3	IDD8_ARATH^IDD8_ARATH^Q:479-1339,H:34-349^55.96%ID^E:3e-100^RecName: Full=Zinc finger protein NUTCRACKER {ECO:0000303|PubMed:25829440};^Eukaryota; Viridiplantae; Streptophyta; Embryophyta; Tracheophyta; Spermatophyta; Magnoliopsida; eudicotyledons; Gunneridae; Pentapetalae; rosids; malvids; Brassicales; Brassicaceae; Camelineae; Arabidopsis	Pla001G.86.3.p1	437-1927[+]	IDD8_ARATH^IDD8_ARATH^Q:15-301,H:34-349^55.96%ID^E:5e-103^RecName: Full=Zinc finger protein NUTCRACKER {ECO:0000303|PubMed:25829440};^Eukaryota; Viridiplantae; Streptophyta; Embryophyta; Tracheophyta; Spermatophyta; Magnoliopsida; eudicotyledons; Gunneridae; Pentapetalae; rosids; malvids; Brassicales; Brassicaceae; Camelineae; Arabidopsis	PF00096.29^zf-C2H2^Zinc finger, C2H2 type^56-78^E:0.0087`PF12874.10^zf-met^Zinc-finger of C2H2 type^56-78^E:0.076`PF13912.9^zf-C2H2_6^C2H2-type zinc finger^56-78^E:0.11	KEGG:ath:AT5G44160	GO:0005634^cellular_component^nucleus`GO:0003700^molecular_function^DNA-binding transcription factor activity`GO:0019900^molecular_function^kinase binding`GO:0046872^molecular_function^metal ion binding`GO:0000976^molecular_function^transcription cis-regulatory region binding`GO:0008356^biological_process^asymmetric cell division`GO:0010150^biological_process^leaf senescence`GO:0048573^biological…	GO:0005634^cellular_component^nucleus`GO:0003700^molecular_function^DNA-binding transcription factor activity`GO:0019900^molecular_function^kinase binding`GO:0046872^molecular_function^metal ion binding`GO:0000976^molecular_function^transcription cis-regulatory region binding`GO:0008356^biological_process^asymmetric cell division`GO:0010150^biological_process^leaf senescence`GO:0048573^biological…	.
Pla001G.83	Pla001G.83.1	FTSH5_ORYSJ^FTSH5_ORYSJ^Q:320-2377,H:1-684^78.94%ID^E:0^RecName: Full=ATP-dependent zinc metalloprotease FTSH 5, mitochondrial;^Eukaryota; Viridiplantae; Streptophyta; Embryophyta; Tracheophyta; Spermatophyta; Magnoliopsida; Liliopsida; Poales; Poaceae; BOP clade; Oryzoideae; Oryzeae; Oryzinae; Oryza; Oryza sativa	Pla001G.83.1.p4	3-329[+]	.	.	KEGG:osa:4326311	GO:0009534^cellular_component^chloroplast thylakoid`GO:0016020^cellular_component^membrane`GO:0005739^cellular_component^mitochondrion`GO:0005524^molecular_function^ATP binding`GO:0016887^molecular_function^ATP hydrolysis activity`GO:0004176^molecular_function^ATP-dependent peptidase activity`GO:0046872^molecular_function^metal ion binding`GO:0004222^molecular_function^metalloendopeptidase activi…	.	.
Pla001G.83	Pla001G.83.1	FTSH5_ORYSJ^FTSH5_ORYSJ^Q:320-2377,H:1-684^78.94%ID^E:0^RecName: Full=ATP-dependent zinc metalloprotease FTSH 5, mitochondrial;^Eukaryota; Viridiplantae; Streptophyta; Embryophyta; Tracheophyta; Spermatophyta; Magnoliopsida; Liliopsida; Poales; Poaceae; BOP clade; Oryzoideae; Oryzeae; Oryzinae; Oryza; Oryza sativa	Pla001G.83.1.p1	320-2464[+]	FTSH5_ORYSJ^FTSH5_ORYSJ^Q:1-686,H:1-684^79.26%ID^E:0^RecName: Full=ATP-dependent zinc metalloprotease FTSH 5, mitochondrial;^Eukaryota; Viridiplantae; Streptophyta; Embryophyta; Tracheophyta; Spermatophyta; Magnoliopsida; Liliopsida; Poales; Poaceae; BOP clade; Oryzoideae; Oryzeae; Oryzinae; Oryza; Oryza sativa	PF07728.17^AAA_5^AAA domain (dynein-related subfamily)^259-329^E:9.5e-06`PF00004.32^AAA^ATPase family associated with various cellular activities (AAA)^260-389^E:6.1e-44`PF17862.4^AAA_lid_3^AAA+ lid domain^412-455^E:3.1e-11`PF01434.21^Peptidase_M41^Peptidase family M41^471-650^E:2.8e-66	KEGG:osa:4326311	GO:0009534^cellular_component^chloroplast thylakoid`GO:0016020^cellular_component^membrane`GO:0005739^cellular_component^mitochondrion`GO:0005524^molecular_function^ATP binding`GO:0016887^molecular_function^ATP hydrolysis activity`GO:0004176^molecular_function^ATP-dependent peptidase activity`GO:0046872^molecular_function^metal ion binding`GO:0004222^molecular_function^metalloendopeptidase activi…	GO:0009534^cellular_component^chloroplast thylakoid`GO:0016020^cellular_component^membrane`GO:0005739^cellular_component^mitochondrion`GO:0005524^molecular_function^ATP binding`GO:0016887^molecular_function^ATP hydrolysis activity`GO:0004176^molecular_function^ATP-dependent peptidase activity`GO:0046872^molecular_function^metal ion binding`GO:0004222^molecular_function^metalloendopeptidase activi…	GO:0005524^molecular_function^ATP binding`GO:0016887^molecular_function^ATP hydrolysis activity`GO:0004176^molecular_function^ATP-dependent peptidase activity`GO:0004222^molecular_function^metalloendopeptidase activity`GO:0006508^biological_process^proteolysis
Pla001G.83	Pla001G.83.2	FTSH5_ORYSJ^FTSH5_ORYSJ^Q:294-2342,H:1-684^78.51%ID^E:0^RecName: Full=ATP-dependent zinc metalloprotease FTSH 5, mitochondrial;^Eukaryota; Viridiplantae; Streptophyta; Embryophyta; Tracheophyta; Spermatophyta; Magnoliopsida; Liliopsida; Poales; Poaceae; BOP clade; Oryzoideae; Oryzeae; Oryzinae; Oryza; Oryza sativa	Pla001G.83.2.p1	294-2429[+]	FTSH5_ORYSJ^FTSH5_ORYSJ^Q:1-683,H:1-684^78.83%ID^E:0^RecName: Full=ATP-dependent zinc metalloprotease FTSH 5, mitochondrial;^Eukaryota; Viridiplantae; Streptophyta; Embryophyta; Tracheophyta; Spermatophyta; Magnoliopsida; Liliopsida; Poales; Poaceae; BOP clade; Oryzoideae; Oryzeae; Oryzinae; Oryza; Oryza sativa	PF07728.17^AAA_5^AAA domain (dynein-related subfamily)^259-329^E:9.4e-06`PF00004.32^AAA^ATPase family associated with various cellular activities (AAA)^260-389^E:6e-44`PF17862.4^AAA_lid_3^AAA+ lid domain^409-452^E:3.1e-11`PF01434.21^Peptidase_M41^Peptidase family M41^468-647^E:2.8e-66	KEGG:osa:4326311	GO:0009534^cellular_component^chloroplast thylakoid`GO:0016020^cellular_component^membrane`GO:0005739^cellular_component^mitochondrion`GO:0005524^molecular_function^ATP binding`GO:0016887^molecular_function^ATP hydrolysis activity`GO:0004176^molecular_function^ATP-dependent peptidase activity`GO:0046872^molecular_function^metal ion binding`GO:0004222^molecular_function^metalloendopeptidase activi…	GO:0009534^cellular_component^chloroplast thylakoid`GO:0016020^cellular_component^membrane`GO:0005739^cellular_component^mitochondrion`GO:0005524^molecular_function^ATP binding`GO:0016887^molecular_function^ATP hydrolysis activity`GO:0004176^molecular_function^ATP-dependent peptidase activity`GO:0046872^molecular_function^metal ion binding`GO:0004222^molecular_function^metalloendopeptidase activi…	GO:0005524^molecular_function^ATP binding`GO:0016887^molecular_function^ATP hydrolysis activity`GO:0004176^molecular_function^ATP-dependent peptidase activity`GO:0004222^molecular_function^metalloendopeptidase activity`GO:0006508^biological_process^proteolysis
Pla001G.83	Pla001G.83.3	FTSH5_ORYSJ^FTSH5_ORYSJ^Q:144-2210,H:1-684^79.08%ID^E:0^RecName: Full=ATP-dependent zinc metalloprotease FTSH 5, mitochondrial;^Eukaryota; Viridiplantae; Streptophyta; Embryophyta; Tracheophyta; Spermatophyta; Magnoliopsida; Liliopsida; Poales; Poaceae; BOP clade; Oryzoideae; Oryzeae; Oryzinae; Oryza; Oryza sativa	Pla001G.83.3.p1	144-2297[+]	FTSH5_ORYSJ^FTSH5_ORYSJ^Q:1-689,H:1-684^79.4%ID^E:0^RecName: Full=ATP-dependent zinc metalloprotease FTSH 5, mitochondrial;^Eukaryota; Viridiplantae; Streptophyta; Embryophyta; Tracheophyta; Spermatophyta; Magnoliopsida; Liliopsida; Poales; Poaceae; BOP clade; Oryzoideae; Oryzeae; Oryzinae; Oryza; Oryza sativa	PF07728.17^AAA_5^AAA domain (dynein-related subfamily)^262-332^E:9.6e-06`PF00004.32^AAA^ATPase family associated with various cellular activities (AAA)^263-392^E:6.1e-44`PF17862.4^AAA_lid_3^AAA+ lid domain^415-458^E:3.1e-11`PF01434.21^Peptidase_M41^Peptidase family M41^474-653^E:2.8e-66	KEGG:osa:4326311	GO:0009534^cellular_component^chloroplast thylakoid`GO:0016020^cellular_component^membrane`GO:0005739^cellular_component^mitochondrion`GO:0005524^molecular_function^ATP binding`GO:0016887^molecular_function^ATP hydrolysis activity`GO:0004176^molecular_function^ATP-dependent peptidase activity`GO:0046872^molecular_function^metal ion binding`GO:0004222^molecular_function^metalloendopeptidase activi…	GO:0009534^cellular_component^chloroplast thylakoid`GO:0016020^cellular_component^membrane`GO:0005739^cellular_component^mitochondrion`GO:0005524^molecular_function^ATP binding`GO:0016887^molecular_function^ATP hydrolysis activity`GO:0004176^molecular_function^ATP-dependent peptidase activity`GO:0046872^molecular_function^metal ion binding`GO:0004222^molecular_function^metalloendopeptidase activi…	GO:0005524^molecular_function^ATP binding`GO:0016887^molecular_function^ATP hydrolysis activity`GO:0004176^molecular_function^ATP-dependent peptidase activity`GO:0004222^molecular_function^metalloendopeptidase activity`GO:0006508^biological_process^proteolysis
Pla001G.82	Pla001G.82.1	.	.	.	.	.	.	.	.	.
Pla001G.82	Pla001G.82.2	.	.	.	.	.	.	.	.	.
Pla001G.87	Pla001G.87.1	YD057_YEAST^YD057_YEAST^Q:229-849,H:68-292^25.66%ID^E:3e-12^RecName: Full=Putative uncharacterized protein YDL057W;^Eukaryota; Fungi; Dikarya; Ascomycota; Saccharomycotina; Saccharomycetes; Saccharomycetales; Saccharomycetaceae; Saccharomyces	Pla001G.87.1.p1	100-951[+]	YD057_YEAST^YD057_YEAST^Q:44-250,H:68-292^25.66%ID^E:1e-12^RecName: Full=Putative uncharacterized protein YDL057W;^Eukaryota; Fungi; Dikarya; Ascomycota; Saccharomycotina; Saccharomycetes; Saccharomycetales; Saccharomycetaceae; Saccharomyces	PF12146.11^Hydrolase_4^Serine aminopeptidase, S33^42-155^E:2.7e-14`PF00561.23^Abhydrolase_1^alpha/beta hydrolase fold^45-172^E:8.3e-08	KEGG:sce:YDL057W	GO:0016020^cellular_component^membrane`GO:0016298^molecular_function^lipase activity	GO:0016020^cellular_component^membrane`GO:0016298^molecular_function^lipase activity	.
Pla001G.88	Pla001G.88.1	SQD1_SPIOL^SQD1_SPIOL^Q:271-1644,H:25-482^80.57%ID^E:0^RecName: Full=UDP-sulfoquinovose synthase, chloroplastic;^Eukaryota; Viridiplantae; Streptophyta; Embryophyta; Tracheophyta; Spermatophyta; Magnoliopsida; eudicotyledons; Gunneridae; Pentapetalae; Caryophyllales; Chenopodiaceae; Chenopodioideae; Anserineae; Spinacia	Pla001G.88.1.p1	193-1647[+]	SQD1_SPIOL^SQD1_SPIOL^Q:1-484,H:1-482^78.31%ID^E:0^RecName: Full=UDP-sulfoquinovose synthase, chloroplastic;^Eukaryota; Viridiplantae; Streptophyta; Embryophyta; Tracheophyta; Spermatophyta; Magnoliopsida; eudicotyledons; Gunneridae; Pentapetalae; Caryophyllales; Chenopodiaceae; Chenopodioideae; Anserineae; Spinacia	PF01370.24^Epimerase^NAD dependent epimerase/dehydratase family^94-382^E:4.8e-22`PF16363.8^GDP_Man_Dehyd^GDP-mannose 4,6 dehydratase^95-397^E:3.5e-19	.	GO:0009570^cellular_component^chloroplast stroma`GO:0019899^molecular_function^enzyme binding`GO:0101016^molecular_function^FMN-binding domain binding`GO:0046507^molecular_function^UDPsulfoquinovose synthase activity	GO:0009570^cellular_component^chloroplast stroma`GO:0019899^molecular_function^enzyme binding`GO:0101016^molecular_function^FMN-binding domain binding`GO:0046507^molecular_function^UDPsulfoquinovose synthase activity	.
Pla001G.84	Pla001G.84.1	DENR_SCHPO^DENR_SCHPO^Q:129-704,H:1-185^39.9%ID^E:7e-32^RecName: Full=Translation machinery-associated protein 22;^Eukaryota; Fungi; Dikarya; Ascomycota; Taphrinomycotina; Schizosaccharomycetes; Schizosaccharomycetales; Schizosaccharomycetaceae; Schizosaccharomyces	Pla001G.84.1.p1	129-722[+]	DENR_SCHPO^DENR_SCHPO^Q:1-192,H:1-185^39.9%ID^E:1e-36^RecName: Full=Translation machinery-associated protein 22;^Eukaryota; Fungi; Dikarya; Ascomycota; Taphrinomycotina; Schizosaccharomycetes; Schizosaccharomycetales; Schizosaccharomycetaceae; Schizosaccharomyces	PF01253.25^SUI1^Translation initiation factor SUI1^103-173^E:7.2e-18	KEGG:spo:SPBC16C6.05	GO:0022626^cellular_component^cytosolic ribosome`GO:1990904^cellular_component^ribonucleoprotein complex`GO:0003729^molecular_function^mRNA binding`GO:0003743^molecular_function^translation initiation factor activity`GO:0001731^biological_process^formation of translation preinitiation complex`GO:0002188^biological_process^translation reinitiation	GO:0022626^cellular_component^cytosolic ribosome`GO:1990904^cellular_component^ribonucleoprotein complex`GO:0003729^molecular_function^mRNA binding`GO:0003743^molecular_function^translation initiation factor activity`GO:0001731^biological_process^formation of translation preinitiation complex`GO:0002188^biological_process^translation reinitiation	GO:0003743^molecular_function^translation initiation factor activity`GO:0006413^biological_process^translational initiation
Pla001G.84	Pla001G.84.2	DENR_SCHPO^DENR_SCHPO^Q:129-380,H:1-78^37.65%ID^E:5e-17^RecName: Full=Translation machinery-associated protein 22;^Eukaryota; Fungi; Dikarya; Ascomycota; Taphrinomycotina; Schizosaccharomycetes; Schizosaccharomycetales; Schizosaccharomycetaceae; Schizosaccharomyces`DENR_SCHPO^DENR_SCHPO^Q:374-565,H:103-166^40.62%ID^E:5e-17^RecName: Full=Translation machinery-associated protein 22;^Eukaryota; Fung…	Pla001G.84.2.p1	129-437[+]	DENR_BOVIN^DENR_BOVIN^Q:8-62,H:28-82^50.91%ID^E:7e-12^RecName: Full=Density-regulated protein;^Eukaryota; Metazoa; Chordata; Craniata; Vertebrata; Euteleostomi; Mammalia; Eutheria; Laurasiatheria; Artiodactyla; Ruminantia; Pecora; Bovidae; Bovinae; Bos	.	KEGG:bta:614238	GO:0022626^cellular_component^cytosolic ribosome`GO:1990904^cellular_component^ribonucleoprotein complex`GO:0003729^molecular_function^mRNA binding`GO:0003743^molecular_function^translation initiation factor activity`GO:0001731^biological_process^formation of translation preinitiation complex`GO:0002188^biological_process^translation reinitiation	GO:0003729^molecular_function^mRNA binding`GO:0003743^molecular_function^translation initiation factor activity`GO:0001731^biological_process^formation of translation preinitiation complex`GO:0002188^biological_process^translation reinitiation	.
Pla001G.90	Pla001G.90.1	DES6_BOROF^DES6_BOROF^Q:219-1556,H:3-448^70.85%ID^E:0^RecName: Full=Acyl-lipid (9-3)-desaturase {ECO:0000303|PubMed:9108131};^Eukaryota; Viridiplantae; Streptophyta; Embryophyta; Tracheophyta; Spermatophyta; Magnoliopsida; eudicotyledons; Gunneridae; Pentapetalae; asterids; lamiids; Boraginales; Boraginaceae; Boraginoideae; Boragineae; Boragininae; Borago	Pla001G.90.1.p1	216-1559[+]	DES6_BOROF^DES6_BOROF^Q:2-447,H:3-448^70.85%ID^E:0^RecName: Full=Acyl-lipid (9-3)-desaturase {ECO:0000303|PubMed:9108131};^Eukaryota; Viridiplantae; Streptophyta; Embryophyta; Tracheophyta; Spermatophyta; Magnoliopsida; eudicotyledons; Gunneridae; Pentapetalae; asterids; lamiids; Boraginales; Boraginaceae; Boraginoideae; Boragineae; Boragininae; Borago	PF00173.31^Cyt-b5^Cytochrome b5-like Heme/Steroid binding domain^9-77^E:4.1e-23`PF00487.27^FA_desaturase^Fatty acid desaturase^136-407^E:4e-34	KEGG:ag:AAC49700	GO:0005789^cellular_component^endoplasmic reticulum membrane`GO:0046872^molecular_function^metal ion binding`GO:0016491^molecular_function^oxidoreductase activity`GO:0006636^biological_process^unsaturated fatty acid biosynthetic process	GO:0005789^cellular_component^endoplasmic reticulum membrane`GO:0046872^molecular_function^metal ion binding`GO:0016491^molecular_function^oxidoreductase activity`GO:0006636^biological_process^unsaturated fatty acid biosynthetic process	GO:0006629^biological_process^lipid metabolic process
Pla001G.89	Pla001G.89.1	Y1680_ARATH^Y1680_ARATH^Q:188-2002,H:31-648^42.19%ID^E:1e-113^RecName: Full=Probable leucine-rich repeat receptor-like protein kinase At1g68400;^Eukaryota; Viridiplantae; Streptophyta; Embryophyta; Tracheophyta; Spermatophyta; Magnoliopsida; eudicotyledons; Gunneridae; Pentapetalae; rosids; malvids; Brassicales; Brassicaceae; Camelineae; Arabidopsis	Pla001G.89.1.p1	2-2035[+]	Y1680_ARATH^Y1680_ARATH^Q:63-667,H:31-648^42.19%ID^E:1e-137^RecName: Full=Probable leucine-rich repeat receptor-like protein kinase At1g68400;^Eukaryota; Viridiplantae; Streptophyta; Embryophyta; Tracheophyta; Spermatophyta; Magnoliopsida; eudicotyledons; Gunneridae; Pentapetalae; rosids; malvids; Brassicales; Brassicaceae; Camelineae; Arabidopsis	PF08263.15^LRRNT_2^Leucine rich repeat N-terminal domain^61-98^E:5.2e-07`PF00560.36^LRR_1^Leucine Rich Repeat^110-118^E:20000`PF13516.9^LRR_6^Leucine Rich repeat^110-117^E:20000`PF13855.9^LRR_8^Leucine rich repeat^126-185^E:6.2e-10`PF00560.36^LRR_1^Leucine Rich Repeat^127-141^E:45`PF13516.9^LRR_6^Leucine Rich repeat^128-139^E:570`PF13516.9^LRR_6^Leucine Rich repeat^150-164^E:7.8`PF00560.36^LRR_1^…	KEGG:ath:AT1G68400	GO:0005886^cellular_component^plasma membrane`GO:0005524^molecular_function^ATP binding`GO:0106310^molecular_function^protein serine kinase activity`GO:0004674^molecular_function^protein serine/threonine kinase activity`GO:0006468^biological_process^protein phosphorylation	GO:0005886^cellular_component^plasma membrane`GO:0005524^molecular_function^ATP binding`GO:0106310^molecular_function^protein serine kinase activity`GO:0004674^molecular_function^protein serine/threonine kinase activity`GO:0006468^biological_process^protein phosphorylation	GO:0005515^molecular_function^protein binding`GO:0004672^molecular_function^protein kinase activity`GO:0005524^molecular_function^ATP binding`GO:0006468^biological_process^protein phosphorylation
Pla001G.85	Pla001G.85.1	NHL6_ARATH^NHL6_ARATH^Q:948-430,H:88-252^26.86%ID^E:8e-09^RecName: Full=NDR1/HIN1-like protein 6 {ECO:0000303|PubMed:26849212};^Eukaryota; Viridiplantae; Streptophyta; Embryophyta; Tracheophyta; Spermatophyta; Magnoliopsida; eudicotyledons; Gunneridae; Pentapetalae; rosids; malvids; Brassicales; Brassicaceae; Camelineae; Arabidopsis	Pla001G.85.1.p1	406-1239[-]	NHL13_ARATH^NHL13_ARATH^Q:1-273,H:1-260^25.9%ID^E:2e-21^RecName: Full=NDR1/HIN1-like protein 13 {ECO:0000303|PubMed:26206852};^Eukaryota; Viridiplantae; Streptophyta; Embryophyta; Tracheophyta; Spermatophyta; Magnoliopsida; eudicotyledons; Gunneridae; Pentapetalae; rosids; malvids; Brassicales; Brassicaceae; Camelineae; Arabidopsis	PF03168.16^LEA_2^Late embryogenesis abundant protein^138-241^E:8.3e-09	KEGG:ath:AT2G27080	GO:0005829^cellular_component^cytosol`GO:0005886^cellular_component^plasma membrane`GO:0009738^biological_process^abscisic acid-activated signaling pathway`GO:0010116^biological_process^positive regulation of abscisic acid biosynthetic process`GO:0009737^biological_process^response to abscisic acid`GO:0006970^biological_process^response to osmotic stress`GO:1902074^biological_process^response to …	GO:0005886^cellular_component^plasma membrane`GO:0009506^cellular_component^plasmodesma`GO:0042742^biological_process^defense response to bacterium	.
Pla001G.92	Pla001G.92.1	A70_ARATH^A70_ARATH^Q:1495-1247,H:3-80^37.35%ID^E:3e-07^RecName: Full=Pathogen-associated molecular patterns-induced protein A70 {ECO:0000303|PubMed:17215350};^Eukaryota; Viridiplantae; Streptophyta; Embryophyta; Tracheophyta; Spermatophyta; Magnoliopsida; eudicotyledons; Gunneridae; Pentapetalae; rosids; malvids; Brassicales; Brassicaceae; Camelineae; Arabidopsis`A70_ARATH^A70_ARATH^Q:646-488,H:…	Pla001G.92.1.p1	467-1681[-]	A70_ARATH^A70_ARATH^Q:330-398,H:300-376^54.55%ID^E:2e-12^RecName: Full=Pathogen-associated molecular patterns-induced protein A70 {ECO:0000303|PubMed:17215350};^Eukaryota; Viridiplantae; Streptophyta; Embryophyta; Tracheophyta; Spermatophyta; Magnoliopsida; eudicotyledons; Gunneridae; Pentapetalae; rosids; malvids; Brassicales; Brassicaceae; Camelineae; Arabidopsis`A70_ARATH^A70_ARATH^Q:63-145,H:…	PF14364.9^DUF4408^Domain of unknown function (DUF4408)^61-93^E:9.4e-13`PF05553.14^DUF761^Cotton fibre expressed protein^365-399^E:7.1e-16	KEGG:ath:AT5G56980	GO:0016020^cellular_component^membrane`GO:0042742^biological_process^defense response to bacterium`GO:0009617^biological_process^response to bacterium`GO:0009753^biological_process^response to jasmonic acid`GO:0009611^biological_process^response to wounding	GO:0016020^cellular_component^membrane`GO:0042742^biological_process^defense response to bacterium`GO:0009617^biological_process^response to bacterium`GO:0009753^biological_process^response to jasmonic acid`GO:0009611^biological_process^response to wounding	.
Pla001G.91	Pla001G.91.1	ZIP4_ARATH^ZIP4_ARATH^Q:500-1624,H:1-368^65.43%ID^E:3e-151^RecName: Full=Zinc transporter 4, chloroplastic;^Eukaryota; Viridiplantae; Streptophyta; Embryophyta; Tracheophyta; Spermatophyta; Magnoliopsida; eudicotyledons; Gunneridae; Pentapetalae; rosids; malvids; Brassicales; Brassicaceae; Camelineae; Arabidopsis	Pla001G.91.1.p3	1-315[+]	.	.	KEGG:ath:AT1G10970	GO:0009535^cellular_component^chloroplast thylakoid membrane`GO:0016020^cellular_component^membrane`GO:0005886^cellular_component^plasma membrane`GO:0005385^molecular_function^zinc ion transmembrane transporter activity`GO:0071577^biological_process^zinc ion transmembrane transport	.	.
Pla001G.91	Pla001G.91.1	ZIP4_ARATH^ZIP4_ARATH^Q:500-1624,H:1-368^65.43%ID^E:3e-151^RecName: Full=Zinc transporter 4, chloroplastic;^Eukaryota; Viridiplantae; Streptophyta; Embryophyta; Tracheophyta; Spermatophyta; Magnoliopsida; eudicotyledons; Gunneridae; Pentapetalae; rosids; malvids; Brassicales; Brassicaceae; Camelineae; Arabidopsis	Pla001G.91.1.p1	410-1645[+]	ZIP4_ARATH^ZIP4_ARATH^Q:31-411,H:1-374^65.45%ID^E:1e-158^RecName: Full=Zinc transporter 4, chloroplastic;^Eukaryota; Viridiplantae; Streptophyta; Embryophyta; Tracheophyta; Spermatophyta; Magnoliopsida; eudicotyledons; Gunneridae; Pentapetalae; rosids; malvids; Brassicales; Brassicaceae; Camelineae; Arabidopsis	PF02535.25^Zip^ZIP Zinc transporter^58-408^E:2.2e-74	KEGG:ath:AT1G10970	GO:0009535^cellular_component^chloroplast thylakoid membrane`GO:0016020^cellular_component^membrane`GO:0005886^cellular_component^plasma membrane`GO:0005385^molecular_function^zinc ion transmembrane transporter activity`GO:0071577^biological_process^zinc ion transmembrane transport	GO:0009535^cellular_component^chloroplast thylakoid membrane`GO:0016020^cellular_component^membrane`GO:0005886^cellular_component^plasma membrane`GO:0005385^molecular_function^zinc ion transmembrane transporter activity`GO:0071577^biological_process^zinc ion transmembrane transport	GO:0046873^molecular_function^metal ion transmembrane transporter activity`GO:0030001^biological_process^metal ion transport`GO:0055085^biological_process^transmembrane transport`GO:0016020^cellular_component^membrane
Pla001G.91	Pla001G.91.2	ZIP4_ARATH^ZIP4_ARATH^Q:402-1526,H:1-368^65.43%ID^E:2e-151^RecName: Full=Zinc transporter 4, chloroplastic;^Eukaryota; Viridiplantae; Streptophyta; Embryophyta; Tracheophyta; Spermatophyta; Magnoliopsida; eudicotyledons; Gunneridae; Pentapetalae; rosids; malvids; Brassicales; Brassicaceae; Camelineae; Arabidopsis	Pla001G.91.2.p1	342-1547[+]	ZIP4_ARATH^ZIP4_ARATH^Q:21-401,H:1-374^65.45%ID^E:2e-158^RecName: Full=Zinc transporter 4, chloroplastic;^Eukaryota; Viridiplantae; Streptophyta; Embryophyta; Tracheophyta; Spermatophyta; Magnoliopsida; eudicotyledons; Gunneridae; Pentapetalae; rosids; malvids; Brassicales; Brassicaceae; Camelineae; Arabidopsis	PF02535.25^Zip^ZIP Zinc transporter^48-398^E:2e-74	KEGG:ath:AT1G10970	GO:0009535^cellular_component^chloroplast thylakoid membrane`GO:0016020^cellular_component^membrane`GO:0005886^cellular_component^plasma membrane`GO:0005385^molecular_function^zinc ion transmembrane transporter activity`GO:0071577^biological_process^zinc ion transmembrane transport	GO:0009535^cellular_component^chloroplast thylakoid membrane`GO:0016020^cellular_component^membrane`GO:0005886^cellular_component^plasma membrane`GO:0005385^molecular_function^zinc ion transmembrane transporter activity`GO:0071577^biological_process^zinc ion transmembrane transport	GO:0046873^molecular_function^metal ion transmembrane transporter activity`GO:0030001^biological_process^metal ion transport`GO:0055085^biological_process^transmembrane transport`GO:0016020^cellular_component^membrane
Pla001G.96	Pla001G.96.1	B3GTC_ARATH^B3GTC_ARATH^Q:256-1308,H:27-369^69.8%ID^E:5e-159^RecName: Full=Probable beta-1,3-galactosyltransferase 12;^Eukaryota; Viridiplantae; Streptophyta; Embryophyta; Tracheophyta; Spermatophyta; Magnoliopsida; eudicotyledons; Gunneridae; Pentapetalae; rosids; malvids; Brassicales; Brassicaceae; Camelineae; Arabidopsis	Pla001G.96.1.p1	184-1311[+]	B3GTC_ARATH^B3GTC_ARATH^Q:25-375,H:27-369^69.8%ID^E:9e-173^RecName: Full=Probable beta-1,3-galactosyltransferase 12;^Eukaryota; Viridiplantae; Streptophyta; Embryophyta; Tracheophyta; Spermatophyta; Magnoliopsida; eudicotyledons; Gunneridae; Pentapetalae; rosids; malvids; Brassicales; Brassicaceae; Camelineae; Arabidopsis	PF01762.24^Galactosyl_T^Galactosyltransferase^130-324^E:9.6e-52	KEGG:ath:AT2G26100	GO:0005794^cellular_component^Golgi apparatus`GO:0000139^cellular_component^Golgi membrane`GO:0008378^molecular_function^galactosyltransferase activity`GO:0016757^molecular_function^glycosyltransferase activity`GO:0008194^molecular_function^UDP-glycosyltransferase activity`GO:0006486^biological_process^protein glycosylation	GO:0005794^cellular_component^Golgi apparatus`GO:0000139^cellular_component^Golgi membrane`GO:0008378^molecular_function^galactosyltransferase activity`GO:0016757^molecular_function^glycosyltransferase activity`GO:0008194^molecular_function^UDP-glycosyltransferase activity`GO:0006486^biological_process^protein glycosylation	GO:0016758^molecular_function^hexosyltransferase activity`GO:0006486^biological_process^protein glycosylation`GO:0016020^cellular_component^membrane
Pla001G.96	Pla001G.96.2	B3GTC_ARATH^B3GTC_ARATH^Q:256-1440,H:27-369^62.53%ID^E:3e-151^RecName: Full=Probable beta-1,3-galactosyltransferase 12;^Eukaryota; Viridiplantae; Streptophyta; Embryophyta; Tracheophyta; Spermatophyta; Magnoliopsida; eudicotyledons; Gunneridae; Pentapetalae; rosids; malvids; Brassicales; Brassicaceae; Camelineae; Arabidopsis	Pla001G.96.2.p1	184-1083[+]	B3GTC_ARATH^B3GTC_ARATH^Q:25-299,H:27-293^65.82%ID^E:1e-115^RecName: Full=Probable beta-1,3-galactosyltransferase 12;^Eukaryota; Viridiplantae; Streptophyta; Embryophyta; Tracheophyta; Spermatophyta; Magnoliopsida; eudicotyledons; Gunneridae; Pentapetalae; rosids; malvids; Brassicales; Brassicaceae; Camelineae; Arabidopsis	PF01762.24^Galactosyl_T^Galactosyltransferase^130-297^E:5.5e-44	KEGG:ath:AT2G26100	GO:0005794^cellular_component^Golgi apparatus`GO:0000139^cellular_component^Golgi membrane`GO:0008378^molecular_function^galactosyltransferase activity`GO:0016757^molecular_function^glycosyltransferase activity`GO:0008194^molecular_function^UDP-glycosyltransferase activity`GO:0006486^biological_process^protein glycosylation	GO:0005794^cellular_component^Golgi apparatus`GO:0000139^cellular_component^Golgi membrane`GO:0008378^molecular_function^galactosyltransferase activity`GO:0016757^molecular_function^glycosyltransferase activity`GO:0008194^molecular_function^UDP-glycosyltransferase activity`GO:0006486^biological_process^protein glycosylation	GO:0016758^molecular_function^hexosyltransferase activity`GO:0006486^biological_process^protein glycosylation`GO:0016020^cellular_component^membrane
Pla001G.96	Pla001G.96.2	B3GTC_ARATH^B3GTC_ARATH^Q:256-1440,H:27-369^62.53%ID^E:3e-151^RecName: Full=Probable beta-1,3-galactosyltransferase 12;^Eukaryota; Viridiplantae; Streptophyta; Embryophyta; Tracheophyta; Spermatophyta; Magnoliopsida; eudicotyledons; Gunneridae; Pentapetalae; rosids; malvids; Brassicales; Brassicaceae; Camelineae; Arabidopsis	Pla001G.96.2.p3	1144-1443[+]	B3GTC_ARATH^B3GTC_ARATH^Q:1-99,H:277-369^68.69%ID^E:6e-44^RecName: Full=Probable beta-1,3-galactosyltransferase 12;^Eukaryota; Viridiplantae; Streptophyta; Embryophyta; Tracheophyta; Spermatophyta; Magnoliopsida; eudicotyledons; Gunneridae; Pentapetalae; rosids; malvids; Brassicales; Brassicaceae; Camelineae; Arabidopsis	.	KEGG:ath:AT2G26100	GO:0005794^cellular_component^Golgi apparatus`GO:0000139^cellular_component^Golgi membrane`GO:0008378^molecular_function^galactosyltransferase activity`GO:0016757^molecular_function^glycosyltransferase activity`GO:0008194^molecular_function^UDP-glycosyltransferase activity`GO:0006486^biological_process^protein glycosylation	GO:0005794^cellular_component^Golgi apparatus`GO:0000139^cellular_component^Golgi membrane`GO:0008378^molecular_function^galactosyltransferase activity`GO:0016757^molecular_function^glycosyltransferase activity`GO:0008194^molecular_function^UDP-glycosyltransferase activity`GO:0006486^biological_process^protein glycosylation	.
Pla001G.93	Pla001G.93.1	GCSP_SOLTU^GCSP_SOLTU^Q:665-3775,H:1-1023^86.61%ID^E:0^RecName: Full=Glycine dehydrogenase (decarboxylating), mitochondrial;^Eukaryota; Viridiplantae; Streptophyta; Embryophyta; Tracheophyta; Spermatophyta; Magnoliopsida; eudicotyledons; Gunneridae; Pentapetalae; asterids; lamiids; Solanales; Solanaceae; Solanoideae; Solaneae; Solanum	Pla001G.93.1.p1	665-3817[+]	GCSP_SOLTU^GCSP_SOLTU^Q:1-1050,H:1-1035^86.2%ID^E:0^RecName: Full=Glycine dehydrogenase (decarboxylating), mitochondrial;^Eukaryota; Viridiplantae; Streptophyta; Embryophyta; Tracheophyta; Spermatophyta; Magnoliopsida; eudicotyledons; Gunneridae; Pentapetalae; asterids; lamiids; Solanales; Solanaceae; Solanoideae; Solaneae; Solanum	PF02347.19^GDC-P^Glycine cleavage system P-protein^93-519^E:1e-183`PF02347.19^GDC-P^Glycine cleavage system P-protein^535-812^E:1.2e-11	KEGG:sot:102601213	GO:0005960^cellular_component^glycine cleavage complex`GO:0005739^cellular_component^mitochondrion`GO:0016594^molecular_function^glycine binding`GO:0004375^molecular_function^glycine dehydrogenase (decarboxylating) activity`GO:0030170^molecular_function^pyridoxal phosphate binding`GO:0019464^biological_process^glycine decarboxylation via glycine cleavage system`GO:1901566^biological_process^organ…	GO:0005960^cellular_component^glycine cleavage complex`GO:0005739^cellular_component^mitochondrion`GO:0016594^molecular_function^glycine binding`GO:0004375^molecular_function^glycine dehydrogenase (decarboxylating) activity`GO:0030170^molecular_function^pyridoxal phosphate binding`GO:0019464^biological_process^glycine decarboxylation via glycine cleavage system`GO:1901566^biological_process^organ…	GO:0004375^molecular_function^glycine dehydrogenase (decarboxylating) activity`GO:0006546^biological_process^glycine catabolic process
Pla001G.94	Pla001G.94.1	EDR1_ARATH^EDR1_ARATH^Q:2341-3153,H:659-929^73.8%ID^E:7e-129^RecName: Full=Serine/threonine-protein kinase EDR1;^Eukaryota; Viridiplantae; Streptophyta; Embryophyta; Tracheophyta; Spermatophyta; Magnoliopsida; eudicotyledons; Gunneridae; Pentapetalae; rosids; malvids; Brassicales; Brassicaceae; Camelineae; Arabidopsis`EDR1_ARATH^EDR1_ARATH^Q:700-1503,H:66-334^43.12%ID^E:2e-59^RecName: Full=Serine…	Pla001G.94.1.p1	415-3183[+]	EDR1_ARATH^EDR1_ARATH^Q:643-913,H:659-929^73.8%ID^E:5e-134^RecName: Full=Serine/threonine-protein kinase EDR1;^Eukaryota; Viridiplantae; Streptophyta; Embryophyta; Tracheophyta; Spermatophyta; Magnoliopsida; eudicotyledons; Gunneridae; Pentapetalae; rosids; malvids; Brassicales; Brassicaceae; Camelineae; Arabidopsis`EDR1_ARATH^EDR1_ARATH^Q:4-363,H:1-334^38.48%ID^E:1e-63^RecName: Full=Serine/threo…	PF14381.9^EDR1^Ethylene-responsive protein kinase Le-CTR1^154-356^E:1e-71`PF07714.20^PK_Tyr_Ser-Thr^Protein tyrosine and serine/threonine kinase^653-905^E:6.4e-65`PF00069.28^Pkinase^Protein kinase domain^655-902^E:3.7e-51	KEGG:ath:AT1G08720	GO:0005737^cellular_component^cytoplasm`GO:0005829^cellular_component^cytosol`GO:0005769^cellular_component^early endosome`GO:0005783^cellular_component^endoplasmic reticulum`GO:0005768^cellular_component^endosome`GO:0005634^cellular_component^nucleus`GO:0005886^cellular_component^plasma membrane`GO:0005802^cellular_component^trans-Golgi network`GO:0012510^cellular_component^trans-Golgi network t…	GO:0005737^cellular_component^cytoplasm`GO:0005829^cellular_component^cytosol`GO:0005769^cellular_component^early endosome`GO:0005783^cellular_component^endoplasmic reticulum`GO:0005768^cellular_component^endosome`GO:0005634^cellular_component^nucleus`GO:0005886^cellular_component^plasma membrane`GO:0005802^cellular_component^trans-Golgi network`GO:0012510^cellular_component^trans-Golgi network t…	GO:0004672^molecular_function^protein kinase activity`GO:0006468^biological_process^protein phosphorylation`GO:0005524^molecular_function^ATP binding
Pla001G.97	Pla001G.97.1	GLD27_ARATH^GLD27_ARATH^Q:154-666,H:53-218^45.66%ID^E:6e-33^RecName: Full=Protein CONSERVED IN THE GREEN LINEAGE AND DIATOMS 27, chloroplastic {ECO:0000303|PubMed:23043051};^Eukaryota; Viridiplantae; Streptophyta; Embryophyta; Tracheophyta; Spermatophyta; Magnoliopsida; eudicotyledons; Gunneridae; Pentapetalae; rosids; malvids; Brassicales; Brassicaceae; Camelineae; Arabidopsis	Pla001G.97.1.p1	40-870[+]	GLD27_ARATH^GLD27_ARATH^Q:39-231,H:53-240^44.1%ID^E:1e-39^RecName: Full=Protein CONSERVED IN THE GREEN LINEAGE AND DIATOMS 27, chloroplastic {ECO:0000303|PubMed:23043051};^Eukaryota; Viridiplantae; Streptophyta; Embryophyta; Tracheophyta; Spermatophyta; Magnoliopsida; eudicotyledons; Gunneridae; Pentapetalae; rosids; malvids; Brassicales; Brassicaceae; Camelineae; Arabidopsis	PF06799.14^CGLD27-like^Conserved in the green lineage and diatoms 27^74-217^E:4.4e-54	KEGG:ath:AT5G67370	GO:0009507^cellular_component^chloroplast`GO:0016020^cellular_component^membrane`GO:1990641^biological_process^response to iron ion starvation	GO:0009507^cellular_component^chloroplast`GO:0016020^cellular_component^membrane`GO:1990641^biological_process^response to iron ion starvation	.
Pla001G.98	Pla001G.98.1	RTE1_ARATH^RTE1_ARATH^Q:458-1180,H:1-249^59.44%ID^E:1e-108^RecName: Full=Protein REVERSION-TO-ETHYLENE SENSITIVITY1;^Eukaryota; Viridiplantae; Streptophyta; Embryophyta; Tracheophyta; Spermatophyta; Magnoliopsida; eudicotyledons; Gunneridae; Pentapetalae; rosids; malvids; Brassicales; Brassicaceae; Camelineae; Arabidopsis	Pla001G.98.1.p1	458-1189[+]	RTE1_ARATH^RTE1_ARATH^Q:1-241,H:1-249^59.44%ID^E:1e-111^RecName: Full=Protein REVERSION-TO-ETHYLENE SENSITIVITY1;^Eukaryota; Viridiplantae; Streptophyta; Embryophyta; Tracheophyta; Spermatophyta; Magnoliopsida; eudicotyledons; Gunneridae; Pentapetalae; rosids; malvids; Brassicales; Brassicaceae; Camelineae; Arabidopsis	PF05608.15^DUF778^Protein of unknown function (DUF778)^52-101^E:2.8e-21`PF05608.15^DUF778^Protein of unknown function (DUF778)^102-187^E:3.4e-22	KEGG:ath:AT2G26070	GO:0005783^cellular_component^endoplasmic reticulum`GO:0005789^cellular_component^endoplasmic reticulum membrane`GO:0005794^cellular_component^Golgi apparatus`GO:0000139^cellular_component^Golgi membrane`GO:0010105^biological_process^negative regulation of ethylene-activated signaling pathway`GO:0010104^biological_process^regulation of ethylene-activated signaling pathway`GO:0009723^biological_pr…	GO:0005783^cellular_component^endoplasmic reticulum`GO:0005789^cellular_component^endoplasmic reticulum membrane`GO:0005794^cellular_component^Golgi apparatus`GO:0000139^cellular_component^Golgi membrane`GO:0010105^biological_process^negative regulation of ethylene-activated signaling pathway`GO:0010104^biological_process^regulation of ethylene-activated signaling pathway`GO:0009723^biological_pr…	.
Pla001G.98	Pla001G.98.2	RTE1_ARATH^RTE1_ARATH^Q:3470-3886,H:111-249^60.43%ID^E:2e-82^RecName: Full=Protein REVERSION-TO-ETHYLENE SENSITIVITY1;^Eukaryota; Viridiplantae; Streptophyta; Embryophyta; Tracheophyta; Spermatophyta; Magnoliopsida; eudicotyledons; Gunneridae; Pentapetalae; rosids; malvids; Brassicales; Brassicaceae; Camelineae; Arabidopsis`RTE1_ARATH^RTE1_ARATH^Q:3103-3411,H:1-111^57.66%ID^E:2e-82^RecName: Full=…	Pla001G.98.2.p2	3103-3432[+]	RTE1_ARATH^RTE1_ARATH^Q:1-103,H:1-111^57.66%ID^E:6e-37^RecName: Full=Protein REVERSION-TO-ETHYLENE SENSITIVITY1;^Eukaryota; Viridiplantae; Streptophyta; Embryophyta; Tracheophyta; Spermatophyta; Magnoliopsida; eudicotyledons; Gunneridae; Pentapetalae; rosids; malvids; Brassicales; Brassicaceae; Camelineae; Arabidopsis	PF05608.15^DUF778^Protein of unknown function (DUF778)^52-101^E:4.6e-22	KEGG:ath:AT2G26070	GO:0005783^cellular_component^endoplasmic reticulum`GO:0005789^cellular_component^endoplasmic reticulum membrane`GO:0005794^cellular_component^Golgi apparatus`GO:0000139^cellular_component^Golgi membrane`GO:0010105^biological_process^negative regulation of ethylene-activated signaling pathway`GO:0010104^biological_process^regulation of ethylene-activated signaling pathway`GO:0009723^biological_pr…	GO:0005783^cellular_component^endoplasmic reticulum`GO:0005789^cellular_component^endoplasmic reticulum membrane`GO:0005794^cellular_component^Golgi apparatus`GO:0000139^cellular_component^Golgi membrane`GO:0010105^biological_process^negative regulation of ethylene-activated signaling pathway`GO:0010104^biological_process^regulation of ethylene-activated signaling pathway`GO:0009723^biological_pr…	.
Pla001G.98	Pla001G.98.2	RTE1_ARATH^RTE1_ARATH^Q:3470-3886,H:111-249^60.43%ID^E:2e-82^RecName: Full=Protein REVERSION-TO-ETHYLENE SENSITIVITY1;^Eukaryota; Viridiplantae; Streptophyta; Embryophyta; Tracheophyta; Spermatophyta; Magnoliopsida; eudicotyledons; Gunneridae; Pentapetalae; rosids; malvids; Brassicales; Brassicaceae; Camelineae; Arabidopsis`RTE1_ARATH^RTE1_ARATH^Q:3103-3411,H:1-111^57.66%ID^E:2e-82^RecName: Full=…	Pla001G.98.2.p1	3452-3895[+]	RTE1_ARATH^RTE1_ARATH^Q:7-145,H:111-249^60.43%ID^E:4e-63^RecName: Full=Protein REVERSION-TO-ETHYLENE SENSITIVITY1;^Eukaryota; Viridiplantae; Streptophyta; Embryophyta; Tracheophyta; Spermatophyta; Magnoliopsida; eudicotyledons; Gunneridae; Pentapetalae; rosids; malvids; Brassicales; Brassicaceae; Camelineae; Arabidopsis	PF05608.15^DUF778^Protein of unknown function (DUF778)^6-91^E:1.3e-22	KEGG:ath:AT2G26070	GO:0005783^cellular_component^endoplasmic reticulum`GO:0005789^cellular_component^endoplasmic reticulum membrane`GO:0005794^cellular_component^Golgi apparatus`GO:0000139^cellular_component^Golgi membrane`GO:0010105^biological_process^negative regulation of ethylene-activated signaling pathway`GO:0010104^biological_process^regulation of ethylene-activated signaling pathway`GO:0009723^biological_pr…	GO:0005783^cellular_component^endoplasmic reticulum`GO:0005789^cellular_component^endoplasmic reticulum membrane`GO:0005794^cellular_component^Golgi apparatus`GO:0000139^cellular_component^Golgi membrane`GO:0010105^biological_process^negative regulation of ethylene-activated signaling pathway`GO:0010104^biological_process^regulation of ethylene-activated signaling pathway`GO:0009723^biological_pr…	.
Pla001G.99	Pla001G.99.1	.	Pla001G.99.1.p1	91-1026[+]	.	.	.	.	.	.
Pla001G.100	Pla001G.100.1	CCL7_HUMLU^CCL7_HUMLU^Q:211-1851,H:1-544^75.5%ID^E:0^RecName: Full=Probable CoA ligase CCL7 {ECO:0000305|PubMed:23300257};^Eukaryota; Viridiplantae; Streptophyta; Embryophyta; Tracheophyta; Spermatophyta; Magnoliopsida; eudicotyledons; Gunneridae; Pentapetalae; rosids; fabids; Rosales; Cannabaceae; Humulus	Pla001G.100.1.p1	211-1854[+]	CCL7_HUMLU^CCL7_HUMLU^Q:1-547,H:1-544^75.5%ID^E:0^RecName: Full=Probable CoA ligase CCL7 {ECO:0000305|PubMed:23300257};^Eukaryota; Viridiplantae; Streptophyta; Embryophyta; Tracheophyta; Spermatophyta; Magnoliopsida; eudicotyledons; Gunneridae; Pentapetalae; rosids; fabids; Rosales; Cannabaceae; Humulus	PF00501.31^AMP-binding^AMP-binding enzyme^36-449^E:7e-103`PF13193.9^AMP-binding_C^AMP-binding enzyme C-terminal domain^458-533^E:2.3e-14	.	GO:0005829^cellular_component^cytosol`GO:0005524^molecular_function^ATP binding`GO:0016405^molecular_function^CoA-ligase activity	GO:0005829^cellular_component^cytosol`GO:0005524^molecular_function^ATP binding`GO:0016405^molecular_function^CoA-ligase activity	.
Pla001G.101	Pla001G.101.1	CNBL9_ORYSJ^CNBL9_ORYSJ^Q:279-779,H:107-273^81.44%ID^E:7e-75^RecName: Full=Calcineurin B-like protein 9;^Eukaryota; Viridiplantae; Streptophyta; Embryophyta; Tracheophyta; Spermatophyta; Magnoliopsida; Liliopsida; Poales; Poaceae; BOP clade; Oryzoideae; Oryzeae; Oryzinae; Oryza; Oryza sativa	.	.	.	.	KEGG:osa:9269084	GO:0005509^molecular_function^calcium ion binding`GO:0019900^molecular_function^kinase binding`GO:0019722^biological_process^calcium-mediated signaling	.	.
Pla001G.101	Pla001G.101.2	CNBLA_ARATH^CNBLA_ARATH^Q:64-822,H:9-256^72.33%ID^E:8e-108^RecName: Full=Calcineurin B-like protein 10;^Eukaryota; Viridiplantae; Streptophyta; Embryophyta; Tracheophyta; Spermatophyta; Magnoliopsida; eudicotyledons; Gunneridae; Pentapetalae; rosids; malvids; Brassicales; Brassicaceae; Camelineae; Arabidopsis	Pla001G.101.2.p1	73-825[+]	CNBLA_ARATH^CNBLA_ARATH^Q:6-250,H:15-256^73.06%ID^E:3e-125^RecName: Full=Calcineurin B-like protein 10;^Eukaryota; Viridiplantae; Streptophyta; Embryophyta; Tracheophyta; Spermatophyta; Magnoliopsida; eudicotyledons; Gunneridae; Pentapetalae; rosids; malvids; Brassicales; Brassicaceae; Camelineae; Arabidopsis	PF13833.9^EF-hand_8^EF-hand domain pair^89-135^E:0.001`PF13202.9^EF-hand_5^EF hand^112-132^E:0.023`PF13499.9^EF-hand_7^EF-hand domain pair^147-214^E:5.3e-09`PF13833.9^EF-hand_8^EF-hand domain pair^160-216^E:0.0029`PF00036.35^EF-hand_1^EF hand^193-217^E:2.5e-06`PF13202.9^EF-hand_5^EF hand^193-217^E:6.8e-08	KEGG:ath:AT4G33000	GO:0005737^cellular_component^cytoplasm`GO:0005768^cellular_component^endosome`GO:0009705^cellular_component^plant-type vacuole membrane`GO:0005886^cellular_component^plasma membrane`GO:0005509^molecular_function^calcium ion binding`GO:0019900^molecular_function^kinase binding`GO:0019722^biological_process^calcium-mediated signaling`GO:0042538^biological_process^hyperosmotic salinity response`GO:…	GO:0005737^cellular_component^cytoplasm`GO:0005768^cellular_component^endosome`GO:0009705^cellular_component^plant-type vacuole membrane`GO:0005886^cellular_component^plasma membrane`GO:0005509^molecular_function^calcium ion binding`GO:0019900^molecular_function^kinase binding`GO:0019722^biological_process^calcium-mediated signaling`GO:0042538^biological_process^hyperosmotic salinity response`GO:…	GO:0005509^molecular_function^calcium ion binding
Pla001G.103	Pla001G.103.1	POT1_ARATH^POT1_ARATH^Q:912-1127,H:300-371^41.67%ID^E:4e-24^RecName: Full=Potassium transporter 1;^Eukaryota; Viridiplantae; Streptophyta; Embryophyta; Tracheophyta; Spermatophyta; Magnoliopsida; eudicotyledons; Gunneridae; Pentapetalae; rosids; malvids; Brassicales; Brassicaceae; Camelineae; Arabidopsis`POT1_ARATH^POT1_ARATH^Q:592-876,H:168-270^34.29%ID^E:4e-24^RecName: Full=Potassium transporte…	.	.	.	.	KEGG:ath:AT2G30070	GO:0016020^cellular_component^membrane`GO:0005886^cellular_component^plasma membrane`GO:0015079^molecular_function^potassium ion transmembrane transporter activity`GO:0006813^biological_process^potassium ion transport	.	.
Pla001G.103	Pla001G.103.2	HAK6_ORYSJ^HAK6_ORYSJ^Q:1460-1711,H:262-407^29.45%ID^E:8e-25^RecName: Full=Potassium transporter 6;^Eukaryota; Viridiplantae; Streptophyta; Embryophyta; Tracheophyta; Spermatophyta; Magnoliopsida; Liliopsida; Poales; Poaceae; BOP clade; Oryzoideae; Oryzeae; Oryzinae; Oryza; Oryza sativa`HAK6_ORYSJ^HAK6_ORYSJ^Q:1184-1336,H:125-180^41.07%ID^E:8e-25^RecName: Full=Potassium transporter 6;^Eukaryota; …	.	.	.	.	KEGG:osa:4326820	GO:0016020^cellular_component^membrane`GO:0015079^molecular_function^potassium ion transmembrane transporter activity`GO:0006813^biological_process^potassium ion transport	.	.
Pla001G.103	Pla001G.103.3	HAK6_ORYSJ^HAK6_ORYSJ^Q:1460-1948,H:262-407^41.04%ID^E:4e-45^RecName: Full=Potassium transporter 6;^Eukaryota; Viridiplantae; Streptophyta; Embryophyta; Tracheophyta; Spermatophyta; Magnoliopsida; Liliopsida; Poales; Poaceae; BOP clade; Oryzoideae; Oryzeae; Oryzinae; Oryza; Oryza sativa`HAK6_ORYSJ^HAK6_ORYSJ^Q:1184-1363,H:125-189^36.92%ID^E:4e-45^RecName: Full=Potassium transporter 6;^Eukaryota; …	.	.	.	.	KEGG:osa:4326820	GO:0016020^cellular_component^membrane`GO:0015079^molecular_function^potassium ion transmembrane transporter activity`GO:0006813^biological_process^potassium ion transport	.	.
Pla001G.103	Pla001G.103.4	HAK6_ORYSJ^HAK6_ORYSJ^Q:1365-2003,H:214-407^43.95%ID^E:8e-55^RecName: Full=Potassium transporter 6;^Eukaryota; Viridiplantae; Streptophyta; Embryophyta; Tracheophyta; Spermatophyta; Magnoliopsida; Liliopsida; Poales; Poaceae; BOP clade; Oryzoideae; Oryzeae; Oryzinae; Oryza; Oryza sativa`HAK6_ORYSJ^HAK6_ORYSJ^Q:1184-1336,H:125-180^41.07%ID^E:8e-55^RecName: Full=Potassium transporter 6;^Eukaryota; …	.	.	.	.	KEGG:osa:4326820	GO:0016020^cellular_component^membrane`GO:0015079^molecular_function^potassium ion transmembrane transporter activity`GO:0006813^biological_process^potassium ion transport	.	.
Pla001G.109	Pla001G.109.1	HDA2_ARATH^HDA2_ARATH^Q:304-1296,H:53-383^74.92%ID^E:0^RecName: Full=Histone deacetylase 2;^Eukaryota; Viridiplantae; Streptophyta; Embryophyta; Tracheophyta; Spermatophyta; Magnoliopsida; eudicotyledons; Gunneridae; Pentapetalae; rosids; malvids; Brassicales; Brassicaceae; Camelineae; Arabidopsis	Pla001G.109.1.p1	238-1323[+]	HDA2_ARATH^HDA2_ARATH^Q:23-353,H:53-383^74.92%ID^E:0^RecName: Full=Histone deacetylase 2;^Eukaryota; Viridiplantae; Streptophyta; Embryophyta; Tracheophyta; Spermatophyta; Magnoliopsida; eudicotyledons; Gunneridae; Pentapetalae; rosids; malvids; Brassicales; Brassicaceae; Camelineae; Arabidopsis	PF00850.22^Hist_deacetyl^Histone deacetylase domain^63-341^E:4.8e-54	KEGG:ath:AT5G26040	GO:0000118^cellular_component^histone deacetylase complex`GO:0004407^molecular_function^histone deacetylase activity`GO:0008270^molecular_function^zinc ion binding`GO:0006325^biological_process^chromatin organization`GO:0016575^biological_process^histone deacetylation	GO:0000118^cellular_component^histone deacetylase complex`GO:0004407^molecular_function^histone deacetylase activity`GO:0008270^molecular_function^zinc ion binding`GO:0006325^biological_process^chromatin organization`GO:0016575^biological_process^histone deacetylation	.
Pla001G.109	Pla001G.109.2	HDA2_ARATH^HDA2_ARATH^Q:191-1183,H:53-383^74.92%ID^E:0^RecName: Full=Histone deacetylase 2;^Eukaryota; Viridiplantae; Streptophyta; Embryophyta; Tracheophyta; Spermatophyta; Magnoliopsida; eudicotyledons; Gunneridae; Pentapetalae; rosids; malvids; Brassicales; Brassicaceae; Camelineae; Arabidopsis	Pla001G.109.2.p1	125-1210[+]	HDA2_ARATH^HDA2_ARATH^Q:23-353,H:53-383^74.92%ID^E:0^RecName: Full=Histone deacetylase 2;^Eukaryota; Viridiplantae; Streptophyta; Embryophyta; Tracheophyta; Spermatophyta; Magnoliopsida; eudicotyledons; Gunneridae; Pentapetalae; rosids; malvids; Brassicales; Brassicaceae; Camelineae; Arabidopsis	PF00850.22^Hist_deacetyl^Histone deacetylase domain^63-341^E:4.8e-54	KEGG:ath:AT5G26040	GO:0000118^cellular_component^histone deacetylase complex`GO:0004407^molecular_function^histone deacetylase activity`GO:0008270^molecular_function^zinc ion binding`GO:0006325^biological_process^chromatin organization`GO:0016575^biological_process^histone deacetylation	GO:0000118^cellular_component^histone deacetylase complex`GO:0004407^molecular_function^histone deacetylase activity`GO:0008270^molecular_function^zinc ion binding`GO:0006325^biological_process^chromatin organization`GO:0016575^biological_process^histone deacetylation	.
Pla001G.109	Pla001G.109.3	HDA2_ARATH^HDA2_ARATH^Q:102-1127,H:38-383^66.86%ID^E:3e-163^RecName: Full=Histone deacetylase 2;^Eukaryota; Viridiplantae; Streptophyta; Embryophyta; Tracheophyta; Spermatophyta; Magnoliopsida; eudicotyledons; Gunneridae; Pentapetalae; rosids; malvids; Brassicales; Brassicaceae; Camelineae; Arabidopsis	Pla001G.109.3.p1	675-1154[+]	HDA2_ARATH^HDA2_ARATH^Q:1-151,H:233-383^73.51%ID^E:4e-77^RecName: Full=Histone deacetylase 2;^Eukaryota; Viridiplantae; Streptophyta; Embryophyta; Tracheophyta; Spermatophyta; Magnoliopsida; eudicotyledons; Gunneridae; Pentapetalae; rosids; malvids; Brassicales; Brassicaceae; Camelineae; Arabidopsis	PF00850.22^Hist_deacetyl^Histone deacetylase domain^1-139^E:7e-29	KEGG:ath:AT5G26040	GO:0000118^cellular_component^histone deacetylase complex`GO:0004407^molecular_function^histone deacetylase activity`GO:0008270^molecular_function^zinc ion binding`GO:0006325^biological_process^chromatin organization`GO:0016575^biological_process^histone deacetylation	GO:0000118^cellular_component^histone deacetylase complex`GO:0004407^molecular_function^histone deacetylase activity`GO:0008270^molecular_function^zinc ion binding`GO:0006325^biological_process^chromatin organization`GO:0016575^biological_process^histone deacetylation	.
Pla001G.109	Pla001G.109.4	HDA2_ARATH^HDA2_ARATH^Q:97-1155,H:38-383^66.38%ID^E:7e-162^RecName: Full=Histone deacetylase 2;^Eukaryota; Viridiplantae; Streptophyta; Embryophyta; Tracheophyta; Spermatophyta; Magnoliopsida; eudicotyledons; Gunneridae; Pentapetalae; rosids; malvids; Brassicales; Brassicaceae; Camelineae; Arabidopsis	Pla001G.109.4.p1	703-1182[+]	HDA2_ARATH^HDA2_ARATH^Q:1-151,H:233-383^73.51%ID^E:4e-77^RecName: Full=Histone deacetylase 2;^Eukaryota; Viridiplantae; Streptophyta; Embryophyta; Tracheophyta; Spermatophyta; Magnoliopsida; eudicotyledons; Gunneridae; Pentapetalae; rosids; malvids; Brassicales; Brassicaceae; Camelineae; Arabidopsis	PF00850.22^Hist_deacetyl^Histone deacetylase domain^1-139^E:7e-29	KEGG:ath:AT5G26040	GO:0000118^cellular_component^histone deacetylase complex`GO:0004407^molecular_function^histone deacetylase activity`GO:0008270^molecular_function^zinc ion binding`GO:0006325^biological_process^chromatin organization`GO:0016575^biological_process^histone deacetylation	GO:0000118^cellular_component^histone deacetylase complex`GO:0004407^molecular_function^histone deacetylase activity`GO:0008270^molecular_function^zinc ion binding`GO:0006325^biological_process^chromatin organization`GO:0016575^biological_process^histone deacetylation	.
Pla001G.109	Pla001G.109.5	HDA2_ARATH^HDA2_ARATH^Q:219-1211,H:53-383^74.92%ID^E:0^RecName: Full=Histone deacetylase 2;^Eukaryota; Viridiplantae; Streptophyta; Embryophyta; Tracheophyta; Spermatophyta; Magnoliopsida; eudicotyledons; Gunneridae; Pentapetalae; rosids; malvids; Brassicales; Brassicaceae; Camelineae; Arabidopsis	Pla001G.109.5.p1	153-1238[+]	HDA2_ARATH^HDA2_ARATH^Q:23-353,H:53-383^74.92%ID^E:0^RecName: Full=Histone deacetylase 2;^Eukaryota; Viridiplantae; Streptophyta; Embryophyta; Tracheophyta; Spermatophyta; Magnoliopsida; eudicotyledons; Gunneridae; Pentapetalae; rosids; malvids; Brassicales; Brassicaceae; Camelineae; Arabidopsis	PF00850.22^Hist_deacetyl^Histone deacetylase domain^63-341^E:4.8e-54	KEGG:ath:AT5G26040	GO:0000118^cellular_component^histone deacetylase complex`GO:0004407^molecular_function^histone deacetylase activity`GO:0008270^molecular_function^zinc ion binding`GO:0006325^biological_process^chromatin organization`GO:0016575^biological_process^histone deacetylation	GO:0000118^cellular_component^histone deacetylase complex`GO:0004407^molecular_function^histone deacetylase activity`GO:0008270^molecular_function^zinc ion binding`GO:0006325^biological_process^chromatin organization`GO:0016575^biological_process^histone deacetylation	.
Pla001G.109	Pla001G.109.6	HDA2_ARATH^HDA2_ARATH^Q:97-810,H:38-268^64.44%ID^E:3e-127^RecName: Full=Histone deacetylase 2;^Eukaryota; Viridiplantae; Streptophyta; Embryophyta; Tracheophyta; Spermatophyta; Magnoliopsida; eudicotyledons; Gunneridae; Pentapetalae; rosids; malvids; Brassicales; Brassicaceae; Camelineae; Arabidopsis`HDA2_ARATH^HDA2_ARATH^Q:809-1150,H:270-383^70.18%ID^E:3e-127^RecName: Full=Histone deacetylase 2;…	Pla001G.109.6.p1	719-1177[+]	HDA2_ARATH^HDA2_ARATH^Q:31-144,H:270-383^70.18%ID^E:2e-51^RecName: Full=Histone deacetylase 2;^Eukaryota; Viridiplantae; Streptophyta; Embryophyta; Tracheophyta; Spermatophyta; Magnoliopsida; eudicotyledons; Gunneridae; Pentapetalae; rosids; malvids; Brassicales; Brassicaceae; Camelineae; Arabidopsis	PF00850.22^Hist_deacetyl^Histone deacetylase domain^40-132^E:9.4e-17	KEGG:ath:AT5G26040	GO:0000118^cellular_component^histone deacetylase complex`GO:0004407^molecular_function^histone deacetylase activity`GO:0008270^molecular_function^zinc ion binding`GO:0006325^biological_process^chromatin organization`GO:0016575^biological_process^histone deacetylation	GO:0000118^cellular_component^histone deacetylase complex`GO:0004407^molecular_function^histone deacetylase activity`GO:0008270^molecular_function^zinc ion binding`GO:0006325^biological_process^chromatin organization`GO:0016575^biological_process^histone deacetylation	.
Pla001G.109	Pla001G.109.7	HDA2_ARATH^HDA2_ARATH^Q:784-1245,H:230-383^73.38%ID^E:3e-130^RecName: Full=Histone deacetylase 2;^Eukaryota; Viridiplantae; Streptophyta; Embryophyta; Tracheophyta; Spermatophyta; Magnoliopsida; eudicotyledons; Gunneridae; Pentapetalae; rosids; malvids; Brassicales; Brassicaceae; Camelineae; Arabidopsis`HDA2_ARATH^HDA2_ARATH^Q:324-782,H:82-232^71.9%ID^E:3e-130^RecName: Full=Histone deacetylase 2;…	Pla001G.109.7.p1	793-1272[+]	HDA2_ARATH^HDA2_ARATH^Q:1-151,H:233-383^73.51%ID^E:4e-77^RecName: Full=Histone deacetylase 2;^Eukaryota; Viridiplantae; Streptophyta; Embryophyta; Tracheophyta; Spermatophyta; Magnoliopsida; eudicotyledons; Gunneridae; Pentapetalae; rosids; malvids; Brassicales; Brassicaceae; Camelineae; Arabidopsis	PF00850.22^Hist_deacetyl^Histone deacetylase domain^1-139^E:7e-29	KEGG:ath:AT5G26040	GO:0000118^cellular_component^histone deacetylase complex`GO:0004407^molecular_function^histone deacetylase activity`GO:0008270^molecular_function^zinc ion binding`GO:0006325^biological_process^chromatin organization`GO:0016575^biological_process^histone deacetylation	GO:0000118^cellular_component^histone deacetylase complex`GO:0004407^molecular_function^histone deacetylase activity`GO:0008270^molecular_function^zinc ion binding`GO:0006325^biological_process^chromatin organization`GO:0016575^biological_process^histone deacetylation	.
Pla001G.106	Pla001G.106.1	KEA4_ARATH^KEA4_ARATH^Q:415-2106,H:34-584^80.92%ID^E:0^RecName: Full=K(+) efflux antiporter 4 {ECO:0000303|PubMed:11500563};^Eukaryota; Viridiplantae; Streptophyta; Embryophyta; Tracheophyta; Spermatophyta; Magnoliopsida; eudicotyledons; Gunneridae; Pentapetalae; rosids; malvids; Brassicales; Brassicaceae; Camelineae; Arabidopsis	Pla001G.106.1.p1	274-2136[+]	KEA4_ARATH^KEA4_ARATH^Q:48-611,H:34-584^80.92%ID^E:0^RecName: Full=K(+) efflux antiporter 4 {ECO:0000303|PubMed:11500563};^Eukaryota; Viridiplantae; Streptophyta; Embryophyta; Tracheophyta; Spermatophyta; Magnoliopsida; eudicotyledons; Gunneridae; Pentapetalae; rosids; malvids; Brassicales; Brassicaceae; Camelineae; Arabidopsis	PF00999.24^Na_H_Exchanger^Sodium/hydrogen exchanger family^200-569^E:5e-74	KEGG:ath:AT2G19600	GO:0000138^cellular_component^Golgi trans cisterna`GO:0016020^cellular_component^membrane`GO:0015386^molecular_function^potassium:proton antiporter activity	GO:0000138^cellular_component^Golgi trans cisterna`GO:0016020^cellular_component^membrane`GO:0015386^molecular_function^potassium:proton antiporter activity	GO:0015299^molecular_function^obsolete solute:proton antiporter activity`GO:0006812^biological_process^monoatomic cation transport`GO:0055085^biological_process^transmembrane transport`GO:0016020^cellular_component^membrane
Pla001G.105	Pla001G.105.1	PYL2_ARATH^PYL2_ARATH^Q:240-734,H:22-190^75.15%ID^E:5e-84^RecName: Full=Abscisic acid receptor PYL2;^Eukaryota; Viridiplantae; Streptophyta; Embryophyta; Tracheophyta; Spermatophyta; Magnoliopsida; eudicotyledons; Gunneridae; Pentapetalae; rosids; malvids; Brassicales; Brassicaceae; Camelineae; Arabidopsis	Pla001G.105.1.p1	177-737[+]	PYL2_ARATH^PYL2_ARATH^Q:1-186,H:1-190^71.05%ID^E:9e-92^RecName: Full=Abscisic acid receptor PYL2;^Eukaryota; Viridiplantae; Streptophyta; Embryophyta; Tracheophyta; Spermatophyta; Magnoliopsida; eudicotyledons; Gunneridae; Pentapetalae; rosids; malvids; Brassicales; Brassicaceae; Camelineae; Arabidopsis	PF10604.12^Polyketide_cyc2^Polyketide cyclase / dehydrase and lipid transport^40-158^E:4.2e-15`PF00407.22^Bet_v_1^Pathogenesis-related protein Bet v 1 family^61-132^E:3.4e-05	KEGG:ath:AT2G26040	GO:0005737^cellular_component^cytoplasm`GO:0005634^cellular_component^nucleus`GO:0005886^cellular_component^plasma membrane`GO:0062049^cellular_component^protein phosphatase inhibitor complex`GO:0010427^molecular_function^abscisic acid binding`GO:0042802^molecular_function^identical protein binding`GO:0042803^molecular_function^protein homodimerization activity`GO:0004864^molecular_function^prote…	GO:0005737^cellular_component^cytoplasm`GO:0005634^cellular_component^nucleus`GO:0005886^cellular_component^plasma membrane`GO:0062049^cellular_component^protein phosphatase inhibitor complex`GO:0010427^molecular_function^abscisic acid binding`GO:0042802^molecular_function^identical protein binding`GO:0042803^molecular_function^protein homodimerization activity`GO:0004864^molecular_function^prote…	GO:0006952^biological_process^defense response
Pla001G.102	Pla001G.102.1	ATH1_ARATH^ATH1_ARATH^Q:2752-3618,H:177-446^52.92%ID^E:7e-79^RecName: Full=Homeobox protein ATH1;^Eukaryota; Viridiplantae; Streptophyta; Embryophyta; Tracheophyta; Spermatophyta; Magnoliopsida; eudicotyledons; Gunneridae; Pentapetalae; rosids; malvids; Brassicales; Brassicaceae; Camelineae; Arabidopsis	Pla001G.102.1.p2	585-908[+]	.	.	KEGG:ath:AT4G32980	GO:0005634^cellular_component^nucleus`GO:0003677^molecular_function^DNA binding`GO:0003700^molecular_function^DNA-binding transcription factor activity`GO:0000981^molecular_function^DNA-binding transcription factor activity, RNA polymerase II-specific`GO:0000978^molecular_function^RNA polymerase II cis-regulatory region sequence-specific DNA binding`GO:0043565^molecular_function^sequence-specific…	.	.
Pla001G.102	Pla001G.102.1	ATH1_ARATH^ATH1_ARATH^Q:2752-3618,H:177-446^52.92%ID^E:7e-79^RecName: Full=Homeobox protein ATH1;^Eukaryota; Viridiplantae; Streptophyta; Embryophyta; Tracheophyta; Spermatophyta; Magnoliopsida; eudicotyledons; Gunneridae; Pentapetalae; rosids; malvids; Brassicales; Brassicaceae; Camelineae; Arabidopsis	Pla001G.102.1.p1	1915-3699[+]	ATH1_ARATH^ATH1_ARATH^Q:237-568,H:147-446^52.68%ID^E:7e-95^RecName: Full=Homeobox protein ATH1;^Eukaryota; Viridiplantae; Streptophyta; Embryophyta; Tracheophyta; Spermatophyta; Magnoliopsida; eudicotyledons; Gunneridae; Pentapetalae; rosids; malvids; Brassicales; Brassicaceae; Camelineae; Arabidopsis	PF07526.14^POX^Associated with HOX^313-451^E:4.7e-24`PF05920.14^Homeobox_KN^Homeobox KN domain^512-551^E:1.9e-14`PF00046.32^Homeodomain^Homeodomain^513-551^E:5.3e-06	KEGG:ath:AT4G32980	GO:0005634^cellular_component^nucleus`GO:0003677^molecular_function^DNA binding`GO:0003700^molecular_function^DNA-binding transcription factor activity`GO:0000981^molecular_function^DNA-binding transcription factor activity, RNA polymerase II-specific`GO:0000978^molecular_function^RNA polymerase II cis-regulatory region sequence-specific DNA binding`GO:0043565^molecular_function^sequence-specific…	GO:0005634^cellular_component^nucleus`GO:0003677^molecular_function^DNA binding`GO:0003700^molecular_function^DNA-binding transcription factor activity`GO:0000981^molecular_function^DNA-binding transcription factor activity, RNA polymerase II-specific`GO:0000978^molecular_function^RNA polymerase II cis-regulatory region sequence-specific DNA binding`GO:0043565^molecular_function^sequence-specific…	GO:0003677^molecular_function^DNA binding`GO:0006355^biological_process^regulation of DNA-templated transcription
Pla001G.110	Pla001G.110.1	NDL2_ARATH^NDL2_ARATH^Q:226-1263,H:1-344^74.57%ID^E:0^RecName: Full=Protein NDL2 {ECO:0000305};^Eukaryota; Viridiplantae; Streptophyta; Embryophyta; Tracheophyta; Spermatophyta; Magnoliopsida; eudicotyledons; Gunneridae; Pentapetalae; rosids; malvids; Brassicales; Brassicaceae; Camelineae; Arabidopsis	Pla001G.110.1.p1	226-1266[+]	NDL2_ARATH^NDL2_ARATH^Q:1-346,H:1-344^74.57%ID^E:0^RecName: Full=Protein NDL2 {ECO:0000305};^Eukaryota; Viridiplantae; Streptophyta; Embryophyta; Tracheophyta; Spermatophyta; Magnoliopsida; eudicotyledons; Gunneridae; Pentapetalae; rosids; malvids; Brassicales; Brassicaceae; Camelineae; Arabidopsis	PF03096.17^Ndr^Ndr family^22-306^E:4e-104`PF00561.23^Abhydrolase_1^alpha/beta hydrolase fold^65-163^E:6.1e-07	KEGG:ath:AT5G11790	GO:0005737^cellular_component^cytoplasm`GO:2000012^biological_process^regulation of auxin polar transport`GO:0009737^biological_process^response to abscisic acid`GO:0009409^biological_process^response to cold`GO:0009753^biological_process^response to jasmonic acid	GO:0005737^cellular_component^cytoplasm`GO:2000012^biological_process^regulation of auxin polar transport`GO:0009737^biological_process^response to abscisic acid`GO:0009409^biological_process^response to cold`GO:0009753^biological_process^response to jasmonic acid	.
Pla001G.104	Pla001G.104.1	NDUS7_SOLTU^NDUS7_SOLTU^Q:69-713,H:1-213^81.86%ID^E:3e-100^RecName: Full=NADH dehydrogenase [ubiquinone] iron-sulfur protein 7, mitochondrial;^Eukaryota; Viridiplantae; Streptophyta; Embryophyta; Tracheophyta; Spermatophyta; Magnoliopsida; eudicotyledons; Gunneridae; Pentapetalae; asterids; lamiids; Solanales; Solanaceae; Solanoideae; Solaneae; Solanum	Pla001G.104.1.p1	69-716[+]	NDUS7_SOLTU^NDUS7_SOLTU^Q:1-215,H:1-213^81.86%ID^E:8e-128^RecName: Full=NADH dehydrogenase [ubiquinone] iron-sulfur protein 7, mitochondrial;^Eukaryota; Viridiplantae; Streptophyta; Embryophyta; Tracheophyta; Spermatophyta; Magnoliopsida; eudicotyledons; Gunneridae; Pentapetalae; asterids; lamiids; Solanales; Solanaceae; Solanoideae; Solaneae; Solanum	PF01058.25^Oxidored_q6^NADH ubiquinone oxidoreductase, 20 Kd subunit^90-198^E:1.9e-20	.	GO:0005747^cellular_component^mitochondrial respiratory chain complex I`GO:0051539^molecular_function^4 iron, 4 sulfur cluster binding`GO:0046872^molecular_function^metal ion binding`GO:0008137^molecular_function^NADH dehydrogenase (ubiquinone) activity`GO:0048038^molecular_function^quinone binding`GO:0009060^biological_process^aerobic respiration`GO:0015990^biological_process^electron transport …	GO:0005747^cellular_component^mitochondrial respiratory chain complex I`GO:0051539^molecular_function^4 iron, 4 sulfur cluster binding`GO:0046872^molecular_function^metal ion binding`GO:0008137^molecular_function^NADH dehydrogenase (ubiquinone) activity`GO:0048038^molecular_function^quinone binding`GO:0009060^biological_process^aerobic respiration`GO:0015990^biological_process^electron transport …	GO:0051536^molecular_function^iron-sulfur cluster binding
Pla001G.126	Pla001G.126.1	FUBP2_RAT^FUBP2_RAT^Q:480-974,H:148-306^36.97%ID^E:7e-22^RecName: Full=Far upstream element-binding protein 2;^Eukaryota; Metazoa; Chordata; Craniata; Vertebrata; Euteleostomi; Mammalia; Eutheria; Euarchontoglires; Glires; Rodentia; Myomorpha; Muroidea; Muridae; Murinae; Rattus`FUBP2_RAT^FUBP2_RAT^Q:480-968,H:237-391^33.74%ID^E:5e-17^RecName: Full=Far upstream element-binding protein 2;^Eukaryota…	Pla001G.126.1.p1	3932-5086[+]	.	.	KEGG:rno:171137	GO:0005737^cellular_component^cytoplasm`GO:0010494^cellular_component^cytoplasmic stress granule`GO:0030425^cellular_component^dendrite`GO:0043025^cellular_component^neuronal cell body`GO:0005634^cellular_component^nucleus`GO:0003677^molecular_function^DNA binding`GO:0035925^molecular_function^mRNA 3'-UTR AU-rich region binding`GO:0003730^molecular_function^mRNA 3'-UTR binding`GO:0003729^molecula…	.	.
Pla001G.126	Pla001G.126.1	FUBP2_RAT^FUBP2_RAT^Q:480-974,H:148-306^36.97%ID^E:7e-22^RecName: Full=Far upstream element-binding protein 2;^Eukaryota; Metazoa; Chordata; Craniata; Vertebrata; Euteleostomi; Mammalia; Eutheria; Euarchontoglires; Glires; Rodentia; Myomorpha; Muroidea; Muridae; Murinae; Rattus`FUBP2_RAT^FUBP2_RAT^Q:480-968,H:237-391^33.74%ID^E:5e-17^RecName: Full=Far upstream element-binding protein 2;^Eukaryota…	Pla001G.126.1.p2	96-1031[+]	FUBP2_MOUSE^FUBP2_MOUSE^Q:128-293,H:147-306^36.75%ID^E:2e-24^RecName: Full=Far upstream element-binding protein 2;^Eukaryota; Metazoa; Chordata; Craniata; Vertebrata; Euteleostomi; Mammalia; Eutheria; Euarchontoglires; Glires; Rodentia; Myomorpha; Muroidea; Muridae; Murinae; Mus; Mus`FUBP2_MOUSE^FUBP2_MOUSE^Q:122-294,H:230-394^33.53%ID^E:4e-20^RecName: Full=Far upstream element-binding protein 2;…	PF00013.32^KH_1^KH domain^129-194^E:2.3e-16`PF00013.32^KH_1^KH domain^223-289^E:2.7e-19	KEGG:mmu:16549	GO:0005737^cellular_component^cytoplasm`GO:0010494^cellular_component^cytoplasmic stress granule`GO:0030425^cellular_component^dendrite`GO:0043025^cellular_component^neuronal cell body`GO:0005634^cellular_component^nucleus`GO:0003677^molecular_function^DNA binding`GO:0035925^molecular_function^mRNA 3'-UTR AU-rich region binding`GO:0003730^molecular_function^mRNA 3'-UTR binding`GO:0003729^molecula…	GO:0005737^cellular_component^cytoplasm`GO:0010494^cellular_component^cytoplasmic stress granule`GO:0005829^cellular_component^cytosol`GO:0030425^cellular_component^dendrite`GO:0043025^cellular_component^neuronal cell body`GO:0005654^cellular_component^nucleoplasm`GO:0005634^cellular_component^nucleus`GO:0003677^molecular_function^DNA binding`GO:0035925^molecular_function^mRNA 3'-UTR AU-rich regi…	GO:0003723^molecular_function^RNA binding
Pla001G.126	Pla001G.126.2	FUBP2_MOUSE^FUBP2_MOUSE^Q:480-974,H:148-306^36.97%ID^E:8e-23^RecName: Full=Far upstream element-binding protein 2;^Eukaryota; Metazoa; Chordata; Craniata; Vertebrata; Euteleostomi; Mammalia; Eutheria; Euarchontoglires; Glires; Rodentia; Myomorpha; Muroidea; Muridae; Murinae; Mus; Mus`FUBP2_MOUSE^FUBP2_MOUSE^Q:480-980,H:237-395^33.53%ID^E:2e-18^RecName: Full=Far upstream element-binding protein 2;…	Pla001G.126.2.p1	96-2150[+]	FUBP2_MOUSE^FUBP2_MOUSE^Q:128-293,H:147-306^36.75%ID^E:7e-23^RecName: Full=Far upstream element-binding protein 2;^Eukaryota; Metazoa; Chordata; Craniata; Vertebrata; Euteleostomi; Mammalia; Eutheria; Euarchontoglires; Glires; Rodentia; Myomorpha; Muroidea; Muridae; Murinae; Mus; Mus`FUBP2_MOUSE^FUBP2_MOUSE^Q:122-295,H:230-395^34.29%ID^E:4e-20^RecName: Full=Far upstream element-binding protein 2;…	PF00013.32^KH_1^KH domain^129-194^E:7.5e-16`PF00013.32^KH_1^KH domain^223-289^E:8.7e-19	KEGG:mmu:16549	GO:0005737^cellular_component^cytoplasm`GO:0010494^cellular_component^cytoplasmic stress granule`GO:0005829^cellular_component^cytosol`GO:0030425^cellular_component^dendrite`GO:0043025^cellular_component^neuronal cell body`GO:0005654^cellular_component^nucleoplasm`GO:0005634^cellular_component^nucleus`GO:0003677^molecular_function^DNA binding`GO:0035925^molecular_function^mRNA 3'-UTR AU-rich regi…	GO:0005737^cellular_component^cytoplasm`GO:0010494^cellular_component^cytoplasmic stress granule`GO:0005829^cellular_component^cytosol`GO:0030425^cellular_component^dendrite`GO:0043025^cellular_component^neuronal cell body`GO:0005654^cellular_component^nucleoplasm`GO:0005634^cellular_component^nucleus`GO:0003677^molecular_function^DNA binding`GO:0035925^molecular_function^mRNA 3'-UTR AU-rich regi…	GO:0003723^molecular_function^RNA binding
Pla001G.126	Pla001G.126.3	FUBP2_HUMAN^FUBP2_HUMAN^Q:462-956,H:147-305^36.97%ID^E:6e-22^RecName: Full=Far upstream element-binding protein 2;^Eukaryota; Metazoa; Chordata; Craniata; Vertebrata; Euteleostomi; Mammalia; Eutheria; Euarchontoglires; Primates; Haplorrhini; Catarrhini; Hominidae; Homo`FUBP2_HUMAN^FUBP2_HUMAN^Q:462-959,H:236-393^33.13%ID^E:5e-17^RecName: Full=Far upstream element-binding protein 2;^Eukaryota; Met…	Pla001G.126.3.p2	78-1013[+]	FUBP2_MOUSE^FUBP2_MOUSE^Q:128-293,H:147-306^36.75%ID^E:2e-24^RecName: Full=Far upstream element-binding protein 2;^Eukaryota; Metazoa; Chordata; Craniata; Vertebrata; Euteleostomi; Mammalia; Eutheria; Euarchontoglires; Glires; Rodentia; Myomorpha; Muroidea; Muridae; Murinae; Mus; Mus`FUBP2_MOUSE^FUBP2_MOUSE^Q:122-294,H:230-394^33.53%ID^E:4e-20^RecName: Full=Far upstream element-binding protein 2;…	PF00013.32^KH_1^KH domain^129-194^E:2.3e-16`PF00013.32^KH_1^KH domain^223-289^E:2.7e-19	KEGG:mmu:16549	GO:0005737^cellular_component^cytoplasm`GO:0005829^cellular_component^cytosol`GO:0016020^cellular_component^membrane`GO:0005654^cellular_component^nucleoplasm`GO:0005634^cellular_component^nucleus`GO:0003677^molecular_function^DNA binding`GO:0035925^molecular_function^mRNA 3'-UTR AU-rich region binding`GO:0003729^molecular_function^mRNA binding`GO:0044183^molecular_function^protein folding chaper…	GO:0005737^cellular_component^cytoplasm`GO:0010494^cellular_component^cytoplasmic stress granule`GO:0005829^cellular_component^cytosol`GO:0030425^cellular_component^dendrite`GO:0043025^cellular_component^neuronal cell body`GO:0005654^cellular_component^nucleoplasm`GO:0005634^cellular_component^nucleus`GO:0003677^molecular_function^DNA binding`GO:0035925^molecular_function^mRNA 3'-UTR AU-rich regi…	GO:0003723^molecular_function^RNA binding
Pla001G.126	Pla001G.126.3	FUBP2_HUMAN^FUBP2_HUMAN^Q:462-956,H:147-305^36.97%ID^E:6e-22^RecName: Full=Far upstream element-binding protein 2;^Eukaryota; Metazoa; Chordata; Craniata; Vertebrata; Euteleostomi; Mammalia; Eutheria; Euarchontoglires; Primates; Haplorrhini; Catarrhini; Hominidae; Homo`FUBP2_HUMAN^FUBP2_HUMAN^Q:462-959,H:236-393^33.13%ID^E:5e-17^RecName: Full=Far upstream element-binding protein 2;^Eukaryota; Met…	Pla001G.126.3.p1	3684-4838[+]	.	.	KEGG:hsa:8570	GO:0005737^cellular_component^cytoplasm`GO:0005829^cellular_component^cytosol`GO:0016020^cellular_component^membrane`GO:0005654^cellular_component^nucleoplasm`GO:0005634^cellular_component^nucleus`GO:0003677^molecular_function^DNA binding`GO:0035925^molecular_function^mRNA 3'-UTR AU-rich region binding`GO:0003729^molecular_function^mRNA binding`GO:0044183^molecular_function^protein folding chaper…	.	.
Pla001G.150	Pla001G.150.1	HEMH_CUCSA^HEMH_CUCSA^Q:168-1649,H:1-490^68.83%ID^E:0^RecName: Full=Ferrochelatase-2, chloroplastic;^Eukaryota; Viridiplantae; Streptophyta; Embryophyta; Tracheophyta; Spermatophyta; Magnoliopsida; eudicotyledons; Gunneridae; Pentapetalae; rosids; fabids; Cucurbitales; Cucurbitaceae; Benincaseae; Cucumis	Pla001G.150.1.p1	168-1652[+]	HEMH_CUCSA^HEMH_CUCSA^Q:1-494,H:1-490^68.83%ID^E:0^RecName: Full=Ferrochelatase-2, chloroplastic;^Eukaryota; Viridiplantae; Streptophyta; Embryophyta; Tracheophyta; Spermatophyta; Magnoliopsida; eudicotyledons; Gunneridae; Pentapetalae; rosids; fabids; Cucurbitales; Cucurbitaceae; Benincaseae; Cucumis	PF00762.22^Ferrochelatase^Ferrochelatase^118-441^E:5.4e-111	KEGG:csv:101216568	GO:0009507^cellular_component^chloroplast`GO:0004325^molecular_function^ferrochelatase activity`GO:0006783^biological_process^heme biosynthetic process	GO:0009507^cellular_component^chloroplast`GO:0004325^molecular_function^ferrochelatase activity`GO:0006783^biological_process^heme biosynthetic process	GO:0004325^molecular_function^ferrochelatase activity`GO:0006783^biological_process^heme biosynthetic process
Pla001G.107	Pla001G.107.1	.	.	.	.	.	.	.	.	.
Pla001G.108	Pla001G.108.1	.	.	.	.	.	.	.	.	.
Pla001G.108	Pla001G.108.2	.	.	.	.	.	.	.	.	.
Pla001G.108	Pla001G.108.3	.	.	.	.	.	.	.	.	.
Pla001G.114	Pla001G.114.1	.	Pla001G.114.1.p1	203-622[+]	YDH1_SCHPO^YDH1_SCHPO^Q:34-139,H:2-95^41.12%ID^E:5e-12^RecName: Full=Uncharacterized protein C6G9.01c;^Eukaryota; Fungi; Dikarya; Ascomycota; Taphrinomycotina; Schizosaccharomycetes; Schizosaccharomycetales; Schizosaccharomycetaceae; Schizosaccharomyces	PF08576.13^DUF1764^Eukaryotic protein of unknown function (DUF1764)^27-139^E:7.9e-29	KEGG:spo:SPAC6G9.01c	.	GO:0005829^cellular_component^cytosol`GO:0005634^cellular_component^nucleus	.
Pla001G.114	Pla001G.114.2	.	Pla001G.114.2.p1	203-622[+]	YDH1_SCHPO^YDH1_SCHPO^Q:34-139,H:2-95^41.12%ID^E:5e-12^RecName: Full=Uncharacterized protein C6G9.01c;^Eukaryota; Fungi; Dikarya; Ascomycota; Taphrinomycotina; Schizosaccharomycetes; Schizosaccharomycetales; Schizosaccharomycetaceae; Schizosaccharomyces	PF08576.13^DUF1764^Eukaryotic protein of unknown function (DUF1764)^27-139^E:7.9e-29	KEGG:spo:SPAC6G9.01c	.	GO:0005829^cellular_component^cytosol`GO:0005634^cellular_component^nucleus	.
Pla001G.114	Pla001G.114.3	.	Pla001G.114.3.p1	198-617[+]	YDH1_SCHPO^YDH1_SCHPO^Q:34-139,H:2-95^41.12%ID^E:5e-12^RecName: Full=Uncharacterized protein C6G9.01c;^Eukaryota; Fungi; Dikarya; Ascomycota; Taphrinomycotina; Schizosaccharomycetes; Schizosaccharomycetales; Schizosaccharomycetaceae; Schizosaccharomyces	PF08576.13^DUF1764^Eukaryotic protein of unknown function (DUF1764)^27-139^E:7.9e-29	KEGG:spo:SPAC6G9.01c	.	GO:0005829^cellular_component^cytosol`GO:0005634^cellular_component^nucleus	.
Pla001G.114	Pla001G.114.4	.	Pla001G.114.4.p1	198-617[+]	YDH1_SCHPO^YDH1_SCHPO^Q:34-139,H:2-95^41.12%ID^E:5e-12^RecName: Full=Uncharacterized protein C6G9.01c;^Eukaryota; Fungi; Dikarya; Ascomycota; Taphrinomycotina; Schizosaccharomycetes; Schizosaccharomycetales; Schizosaccharomycetaceae; Schizosaccharomyces	PF08576.13^DUF1764^Eukaryotic protein of unknown function (DUF1764)^27-139^E:7.9e-29	KEGG:spo:SPAC6G9.01c	.	GO:0005829^cellular_component^cytosol`GO:0005634^cellular_component^nucleus	.
Pla001G.115	Pla001G.115.1	GLYP3_ARATH^GLYP3_ARATH^Q:254-1837,H:1-529^76.75%ID^E:0^RecName: Full=Serine hydroxymethyltransferase 3, chloroplastic {ECO:0000303|PubMed:10806255, ECO:0000303|PubMed:12730263};^Eukaryota; Viridiplantae; Streptophyta; Embryophyta; Tracheophyta; Spermatophyta; Magnoliopsida; eudicotyledons; Gunneridae; Pentapetalae; rosids; malvids; Brassicales; Brassicaceae; Camelineae; Arabidopsis	Pla001G.115.1.p1	254-1840[+]	GLYP3_ARATH^GLYP3_ARATH^Q:1-528,H:1-529^76.75%ID^E:0^RecName: Full=Serine hydroxymethyltransferase 3, chloroplastic {ECO:0000303|PubMed:10806255, ECO:0000303|PubMed:12730263};^Eukaryota; Viridiplantae; Streptophyta; Embryophyta; Tracheophyta; Spermatophyta; Magnoliopsida; eudicotyledons; Gunneridae; Pentapetalae; rosids; malvids; Brassicales; Brassicaceae; Camelineae; Arabidopsis	PF00464.22^SHMT^Serine hydroxymethyltransferase^82-472^E:4.7e-191	KEGG:ath:AT4G32520	GO:0009507^cellular_component^chloroplast`GO:0009570^cellular_component^chloroplast stroma`GO:0005737^cellular_component^cytoplasm`GO:0005886^cellular_component^plasma membrane`GO:0009536^cellular_component^plastid`GO:0004372^molecular_function^glycine hydroxymethyltransferase activity`GO:0030170^molecular_function^pyridoxal phosphate binding`GO:0070905^molecular_function^serine binding`GO:000827…	GO:0009507^cellular_component^chloroplast`GO:0009570^cellular_component^chloroplast stroma`GO:0005737^cellular_component^cytoplasm`GO:0005886^cellular_component^plasma membrane`GO:0009536^cellular_component^plastid`GO:0004372^molecular_function^glycine hydroxymethyltransferase activity`GO:0030170^molecular_function^pyridoxal phosphate binding`GO:0070905^molecular_function^serine binding`GO:000827…	.
Pla001G.115	Pla001G.115.2	GLYP3_ARATH^GLYP3_ARATH^Q:254-1093,H:1-283^72.08%ID^E:0^RecName: Full=Serine hydroxymethyltransferase 3, chloroplastic {ECO:0000303|PubMed:10806255, ECO:0000303|PubMed:12730263};^Eukaryota; Viridiplantae; Streptophyta; Embryophyta; Tracheophyta; Spermatophyta; Magnoliopsida; eudicotyledons; Gunneridae; Pentapetalae; rosids; malvids; Brassicales; Brassicaceae; Camelineae; Arabidopsis`GLYP3_ARATH^G…	Pla001G.115.2.p2	1090-1596[+]	GLYP3_ARATH^GLYP3_ARATH^Q:1-162,H:283-444^85.8%ID^E:5e-97^RecName: Full=Serine hydroxymethyltransferase 3, chloroplastic {ECO:0000303|PubMed:10806255, ECO:0000303|PubMed:12730263};^Eukaryota; Viridiplantae; Streptophyta; Embryophyta; Tracheophyta; Spermatophyta; Magnoliopsida; eudicotyledons; Gunneridae; Pentapetalae; rosids; malvids; Brassicales; Brassicaceae; Camelineae; Arabidopsis	PF00464.22^SHMT^Serine hydroxymethyltransferase^1-159^E:8.7e-71	KEGG:ath:AT4G32520	GO:0009507^cellular_component^chloroplast`GO:0009570^cellular_component^chloroplast stroma`GO:0005737^cellular_component^cytoplasm`GO:0005886^cellular_component^plasma membrane`GO:0009536^cellular_component^plastid`GO:0004372^molecular_function^glycine hydroxymethyltransferase activity`GO:0030170^molecular_function^pyridoxal phosphate binding`GO:0070905^molecular_function^serine binding`GO:000827…	GO:0009507^cellular_component^chloroplast`GO:0009570^cellular_component^chloroplast stroma`GO:0005737^cellular_component^cytoplasm`GO:0005886^cellular_component^plasma membrane`GO:0009536^cellular_component^plastid`GO:0004372^molecular_function^glycine hydroxymethyltransferase activity`GO:0030170^molecular_function^pyridoxal phosphate binding`GO:0070905^molecular_function^serine binding`GO:000827…	.
Pla001G.115	Pla001G.115.2	GLYP3_ARATH^GLYP3_ARATH^Q:254-1093,H:1-283^72.08%ID^E:0^RecName: Full=Serine hydroxymethyltransferase 3, chloroplastic {ECO:0000303|PubMed:10806255, ECO:0000303|PubMed:12730263};^Eukaryota; Viridiplantae; Streptophyta; Embryophyta; Tracheophyta; Spermatophyta; Magnoliopsida; eudicotyledons; Gunneridae; Pentapetalae; rosids; malvids; Brassicales; Brassicaceae; Camelineae; Arabidopsis`GLYP3_ARATH^G…	Pla001G.115.2.p1	254-1111[+]	GLYP3_ARATH^GLYP3_ARATH^Q:1-280,H:1-283^72.08%ID^E:1e-136^RecName: Full=Serine hydroxymethyltransferase 3, chloroplastic {ECO:0000303|PubMed:10806255, ECO:0000303|PubMed:12730263};^Eukaryota; Viridiplantae; Streptophyta; Embryophyta; Tracheophyta; Spermatophyta; Magnoliopsida; eudicotyledons; Gunneridae; Pentapetalae; rosids; malvids; Brassicales; Brassicaceae; Camelineae; Arabidopsis	PF00464.22^SHMT^Serine hydroxymethyltransferase^82-273^E:1.3e-93	KEGG:ath:AT4G32520	GO:0009507^cellular_component^chloroplast`GO:0009570^cellular_component^chloroplast stroma`GO:0005737^cellular_component^cytoplasm`GO:0005886^cellular_component^plasma membrane`GO:0009536^cellular_component^plastid`GO:0004372^molecular_function^glycine hydroxymethyltransferase activity`GO:0030170^molecular_function^pyridoxal phosphate binding`GO:0070905^molecular_function^serine binding`GO:000827…	GO:0009507^cellular_component^chloroplast`GO:0009570^cellular_component^chloroplast stroma`GO:0005737^cellular_component^cytoplasm`GO:0005886^cellular_component^plasma membrane`GO:0009536^cellular_component^plastid`GO:0004372^molecular_function^glycine hydroxymethyltransferase activity`GO:0030170^molecular_function^pyridoxal phosphate binding`GO:0070905^molecular_function^serine binding`GO:000827…	.
Pla001G.116	Pla001G.116.1	PITH1_HUMAN^PITH1_HUMAN^Q:169-573,H:67-199^42.96%ID^E:3e-28^RecName: Full=PITH domain-containing protein 1;^Eukaryota; Metazoa; Chordata; Craniata; Vertebrata; Euteleostomi; Mammalia; Eutheria; Euarchontoglires; Primates; Haplorrhini; Catarrhini; Hominidae; Homo	Pla001G.116.1.p1	1-615[+]	PITH1_HUMAN^PITH1_HUMAN^Q:57-192,H:67-200^42.65%ID^E:2e-29^RecName: Full=PITH domain-containing protein 1;^Eukaryota; Metazoa; Chordata; Craniata; Vertebrata; Euteleostomi; Mammalia; Eutheria; Euarchontoglires; Primates; Haplorrhini; Catarrhini; Hominidae; Homo	PF06201.16^PITH^PITH domain^52-167^E:5.3e-30	KEGG:hsa:57095	GO:0005737^cellular_component^cytoplasm`GO:0005634^cellular_component^nucleus`GO:0097598^cellular_component^sperm cytoplasmic droplet`GO:0061956^biological_process^penetration of cumulus oophorus`GO:0007341^biological_process^penetration of zona pellucida`GO:0045893^biological_process^positive regulation of DNA-templated transcription`GO:0045654^biological_process^positive regulation of megakaryo…	GO:0005737^cellular_component^cytoplasm`GO:0005634^cellular_component^nucleus`GO:0097598^cellular_component^sperm cytoplasmic droplet`GO:0061956^biological_process^penetration of cumulus oophorus`GO:0007341^biological_process^penetration of zona pellucida`GO:0045893^biological_process^positive regulation of DNA-templated transcription`GO:0045654^biological_process^positive regulation of megakaryo…	.
Pla001G.116	Pla001G.116.2	PITH1_HUMAN^PITH1_HUMAN^Q:133-654,H:29-199^43.1%ID^E:4e-41^RecName: Full=PITH domain-containing protein 1;^Eukaryota; Metazoa; Chordata; Craniata; Vertebrata; Euteleostomi; Mammalia; Eutheria; Euarchontoglires; Primates; Haplorrhini; Catarrhini; Hominidae; Homo	Pla001G.116.2.p1	1-696[+]	PITH1_HUMAN^PITH1_HUMAN^Q:44-218,H:28-199^42.86%ID^E:1e-41^RecName: Full=PITH domain-containing protein 1;^Eukaryota; Metazoa; Chordata; Craniata; Vertebrata; Euteleostomi; Mammalia; Eutheria; Euarchontoglires; Primates; Haplorrhini; Catarrhini; Hominidae; Homo	PF06201.16^PITH^PITH domain^47-194^E:8.2e-40	KEGG:hsa:57095	GO:0005737^cellular_component^cytoplasm`GO:0005634^cellular_component^nucleus`GO:0097598^cellular_component^sperm cytoplasmic droplet`GO:0061956^biological_process^penetration of cumulus oophorus`GO:0007341^biological_process^penetration of zona pellucida`GO:0045893^biological_process^positive regulation of DNA-templated transcription`GO:0045654^biological_process^positive regulation of megakaryo…	GO:0005737^cellular_component^cytoplasm`GO:0005634^cellular_component^nucleus`GO:0097598^cellular_component^sperm cytoplasmic droplet`GO:0061956^biological_process^penetration of cumulus oophorus`GO:0007341^biological_process^penetration of zona pellucida`GO:0045893^biological_process^positive regulation of DNA-templated transcription`GO:0045654^biological_process^positive regulation of megakaryo…	.
Pla001G.138	Pla001G.138.1	BABA1_BOVIN^BABA1_BOVIN^Q:120-782,H:90-315^24.05%ID^E:2e-06^RecName: Full=BRISC and BRCA1-A complex member 1;^Eukaryota; Metazoa; Chordata; Craniata; Vertebrata; Euteleostomi; Mammalia; Eutheria; Laurasiatheria; Artiodactyla; Ruminantia; Pecora; Bovidae; Bovinae; Bos	Pla001G.138.1.p1	84-863[+]	BABA1_BOVIN^BABA1_BOVIN^Q:13-233,H:90-315^24.05%ID^E:4e-07^RecName: Full=BRISC and BRCA1-A complex member 1;^Eukaryota; Metazoa; Chordata; Craniata; Vertebrata; Euteleostomi; Mammalia; Eutheria; Laurasiatheria; Artiodactyla; Ruminantia; Pecora; Bovidae; Bovinae; Bos	.	KEGG:bta:504517	GO:0070531^cellular_component^BRCA1-A complex`GO:0070552^cellular_component^BRISC complex`GO:0005737^cellular_component^cytoplasm`GO:0005829^cellular_component^cytosol`GO:0016604^cellular_component^nuclear body`GO:0005634^cellular_component^nucleus`GO:0051301^biological_process^cell division`GO:0006325^biological_process^chromatin organization`GO:0006302^biological_process^double-strand break rep…	GO:0070531^cellular_component^BRCA1-A complex`GO:0070552^cellular_component^BRISC complex`GO:0005737^cellular_component^cytoplasm`GO:0005829^cellular_component^cytosol`GO:0016604^cellular_component^nuclear body`GO:0005634^cellular_component^nucleus`GO:0051301^biological_process^cell division`GO:0006325^biological_process^chromatin organization`GO:0006302^biological_process^double-strand break rep…	.
Pla001G.231	Pla001G.231.1	P2C72_ARATH^P2C72_ARATH^Q:32-1030,H:1-327^54.25%ID^E:1e-101^RecName: Full=Probable protein phosphatase 2C 72;^Eukaryota; Viridiplantae; Streptophyta; Embryophyta; Tracheophyta; Spermatophyta; Magnoliopsida; eudicotyledons; Gunneridae; Pentapetalae; rosids; malvids; Brassicales; Brassicaceae; Camelineae; Arabidopsis	Pla001G.231.1.p1	32-1042[+]	P2C72_ARATH^P2C72_ARATH^Q:1-333,H:1-327^53.96%ID^E:2e-111^RecName: Full=Probable protein phosphatase 2C 72;^Eukaryota; Viridiplantae; Streptophyta; Embryophyta; Tracheophyta; Spermatophyta; Magnoliopsida; eudicotyledons; Gunneridae; Pentapetalae; rosids; malvids; Brassicales; Brassicaceae; Camelineae; Arabidopsis	PF13672.9^PP2C_2^Protein phosphatase 2C^42-287^E:1.3e-05`PF00481.24^PP2C^Protein phosphatase 2C^61-306^E:2.9e-44	KEGG:ath:AT5G26010	GO:0046872^molecular_function^metal ion binding`GO:0017018^molecular_function^myosin phosphatase activity`GO:0004722^molecular_function^protein serine/threonine phosphatase activity`GO:0035970^biological_process^peptidyl-threonine dephosphorylation	GO:0046872^molecular_function^metal ion binding`GO:0017018^molecular_function^myosin phosphatase activity`GO:0004722^molecular_function^protein serine/threonine phosphatase activity`GO:0035970^biological_process^peptidyl-threonine dephosphorylation	.
Pla001G.232	Pla001G.232.1	.	Pla001G.232.1.p1	74-775[+]	.	PF10258.12^PHAX_RNA-bd^Phosphorylated adapter RNA export protein, RNA-binding domain^69-148^E:3.2e-23	.	.	.	.
Pla001G.232	Pla001G.232.2	.	Pla001G.232.2.p2	567-965[+]	.	PF10258.12^PHAX_RNA-bd^Phosphorylated adapter RNA export protein, RNA-binding domain^2-47^E:2.9e-11	.	.	.	.
Pla001G.232	Pla001G.232.2	.	Pla001G.232.2.p1	71-469[+]	.	PF10258.12^PHAX_RNA-bd^Phosphorylated adapter RNA export protein, RNA-binding domain^70-105^E:9.9e-06	.	.	.	.
Pla001G.232	Pla001G.232.3	.	Pla001G.232.3.p1	2-433[+]	.	.	.	.	.	.
Pla001G.232	Pla001G.232.3	.	Pla001G.232.3.p2	1404-1820[+]	.	PF10258.12^PHAX_RNA-bd^Phosphorylated adapter RNA export protein, RNA-binding domain^7-53^E:1.2e-11	.	.	.	.
Pla001G.148	Pla001G.148.1	VPEG_ARATH^VPEG_ARATH^Q:185-1576,H:34-494^78.88%ID^E:0^RecName: Full=Vacuolar-processing enzyme gamma-isozyme;^Eukaryota; Viridiplantae; Streptophyta; Embryophyta; Tracheophyta; Spermatophyta; Magnoliopsida; eudicotyledons; Gunneridae; Pentapetalae; rosids; malvids; Brassicales; Brassicaceae; Camelineae; Arabidopsis	Pla001G.148.1.p1	113-1579[+]	VPE_CITSI^VPE_CITSI^Q:1-488,H:1-494^73.13%ID^E:0^RecName: Full=Vacuolar-processing enzyme;^Eukaryota; Viridiplantae; Streptophyta; Embryophyta; Tracheophyta; Spermatophyta; Magnoliopsida; eudicotyledons; Gunneridae; Pentapetalae; rosids; malvids; Sapindales; Rutaceae; Aurantioideae; Citrus	PF01650.21^Peptidase_C13^Peptidase C13 family^53-323^E:4.5e-116	KEGG:cit:102612763	GO:0000323^cellular_component^lytic vacuole`GO:0000326^cellular_component^protein storage vacuole`GO:0004197^molecular_function^cysteine-type endopeptidase activity`GO:0004175^molecular_function^endopeptidase activity`GO:0010150^biological_process^leaf senescence`GO:0051603^biological_process^proteolysis involved in protein catabolic process`GO:0009723^biological_process^response to ethylene`GO:0…	GO:0110165^cellular_component^cellular anatomical entity`GO:0004197^molecular_function^cysteine-type endopeptidase activity`GO:0051603^biological_process^proteolysis involved in protein catabolic process	GO:0008233^molecular_function^peptidase activity`GO:0006508^biological_process^proteolysis
Pla001G.111	Pla001G.111.1	.	Pla001G.111.1.p1	634-1521[+]	.	PF07797.17^DUF1639^Protein of unknown function (DUF1639)^220-269^E:2.6e-22	.	.	.	.
Pla001G.111	Pla001G.111.2	.	Pla001G.111.2.p1	956-1843[+]	.	PF07797.17^DUF1639^Protein of unknown function (DUF1639)^220-269^E:2.6e-22	.	.	.	.
Pla001G.111	Pla001G.111.3	.	Pla001G.111.3.p1	500-970[+]	.	PF07797.17^DUF1639^Protein of unknown function (DUF1639)^81-130^E:8.6e-23	.	.	.	.
Pla001G.111	Pla001G.111.4	.	Pla001G.111.4.p1	173-643[+]	.	PF07797.17^DUF1639^Protein of unknown function (DUF1639)^81-130^E:8.6e-23	.	.	.	.
Pla001G.168	Pla001G.168.1	PP336_ARATH^PP336_ARATH^Q:315-2039,H:1-576^51.04%ID^E:0^RecName: Full=Pentatricopeptide repeat-containing protein At4g22760;^Eukaryota; Viridiplantae; Streptophyta; Embryophyta; Tracheophyta; Spermatophyta; Magnoliopsida; eudicotyledons; Gunneridae; Pentapetalae; rosids; malvids; Brassicales; Brassicaceae; Camelineae; Arabidopsis	Pla001G.168.1.p1	315-2048[+]	PP336_ARATH^PP336_ARATH^Q:1-575,H:1-576^51.04%ID^E:0^RecName: Full=Pentatricopeptide repeat-containing protein At4g22760;^Eukaryota; Viridiplantae; Streptophyta; Embryophyta; Tracheophyta; Spermatophyta; Magnoliopsida; eudicotyledons; Gunneridae; Pentapetalae; rosids; malvids; Brassicales; Brassicaceae; Camelineae; Arabidopsis	PF01535.23^PPR^PPR repeat^78-97^E:5.9`PF01535.23^PPR^PPR repeat^142-169^E:0.25`PF01535.23^PPR^PPR repeat^170-200^E:1.2e-06`PF12854.10^PPR_1^PPR repeat^199-226^E:9.6e-07`PF01535.23^PPR^PPR repeat^201-230^E:1.5e-08`PF01535.23^PPR^PPR repeat^233-262^E:0.00038`PF01535.23^PPR^PPR repeat^263-291^E:4.9e-05`PF13041.9^PPR_2^PPR repeat family^292-340^E:1.9e-07`PF01535.23^PPR^PPR repeat^296-321^E:3.4e-07`PF…	KEGG:ath:AT4G22760	GO:0043231^cellular_component^intracellular membrane-bounded organelle`GO:0003723^molecular_function^RNA binding`GO:0009451^biological_process^RNA modification	GO:0043231^cellular_component^intracellular membrane-bounded organelle`GO:0003723^molecular_function^RNA binding`GO:0009451^biological_process^RNA modification	.
Pla001G.168	Pla001G.168.2	PP336_ARATH^PP336_ARATH^Q:161-1885,H:1-576^51.04%ID^E:0^RecName: Full=Pentatricopeptide repeat-containing protein At4g22760;^Eukaryota; Viridiplantae; Streptophyta; Embryophyta; Tracheophyta; Spermatophyta; Magnoliopsida; eudicotyledons; Gunneridae; Pentapetalae; rosids; malvids; Brassicales; Brassicaceae; Camelineae; Arabidopsis	Pla001G.168.2.p1	149-1894[+]	PP336_ARATH^PP336_ARATH^Q:5-579,H:1-576^51.04%ID^E:0^RecName: Full=Pentatricopeptide repeat-containing protein At4g22760;^Eukaryota; Viridiplantae; Streptophyta; Embryophyta; Tracheophyta; Spermatophyta; Magnoliopsida; eudicotyledons; Gunneridae; Pentapetalae; rosids; malvids; Brassicales; Brassicaceae; Camelineae; Arabidopsis	PF01535.23^PPR^PPR repeat^82-101^E:6`PF01535.23^PPR^PPR repeat^146-173^E:0.25`PF01535.23^PPR^PPR repeat^174-204^E:1.2e-06`PF12854.10^PPR_1^PPR repeat^203-230^E:9.7e-07`PF01535.23^PPR^PPR repeat^205-234^E:1.5e-08`PF01535.23^PPR^PPR repeat^237-266^E:0.00038`PF01535.23^PPR^PPR repeat^267-295^E:4.9e-05`PF13041.9^PPR_2^PPR repeat family^296-344^E:1.9e-07`PF01535.23^PPR^PPR repeat^300-325^E:3.5e-07`PF0…	KEGG:ath:AT4G22760	GO:0043231^cellular_component^intracellular membrane-bounded organelle`GO:0003723^molecular_function^RNA binding`GO:0009451^biological_process^RNA modification	GO:0043231^cellular_component^intracellular membrane-bounded organelle`GO:0003723^molecular_function^RNA binding`GO:0009451^biological_process^RNA modification	.
Pla001G.113	Pla001G.113.1	BC10_ORYSJ^BC10_ORYSJ^Q:1255-2043,H:85-389^36.57%ID^E:3e-43^RecName: Full=Glycosyltransferase BC10 {ECO:0000305};^Eukaryota; Viridiplantae; Streptophyta; Embryophyta; Tracheophyta; Spermatophyta; Magnoliopsida; Liliopsida; Poales; Poaceae; BOP clade; Oryzoideae; Oryzeae; Oryzinae; Oryza; Oryza sativa	Pla001G.113.1.p1	901-2064[+]	BC10_ORYSJ^BC10_ORYSJ^Q:119-381,H:85-389^36.57%ID^E:2e-45^RecName: Full=Glycosyltransferase BC10 {ECO:0000305};^Eukaryota; Viridiplantae; Streptophyta; Embryophyta; Tracheophyta; Spermatophyta; Magnoliopsida; Liliopsida; Poales; Poaceae; BOP clade; Oryzoideae; Oryzeae; Oryzinae; Oryza; Oryza sativa	PF02485.24^Branch^Core-2/I-Branching enzyme^120-346^E:1.9e-82	KEGG:osa:4337935	GO:0000139^cellular_component^Golgi membrane`GO:0016757^molecular_function^glycosyltransferase activity`GO:0030244^biological_process^cellulose biosynthetic process`GO:0009664^biological_process^plant-type cell wall organization	GO:0000139^cellular_component^Golgi membrane`GO:0016757^molecular_function^glycosyltransferase activity`GO:0030244^biological_process^cellulose biosynthetic process`GO:0009664^biological_process^plant-type cell wall organization	GO:0016757^molecular_function^glycosyltransferase activity`GO:0016020^cellular_component^membrane
Pla001G.117	Pla001G.117.1	CZIB_XENLA^CZIB_XENLA^Q:89-577,H:1-158^44.51%ID^E:2e-41^RecName: Full=CXXC motif containing zinc binding protein {ECO:0000305};^Eukaryota; Metazoa; Chordata; Craniata; Vertebrata; Euteleostomi; Amphibia; Batrachia; Anura; Pipoidea; Pipidae; Xenopodinae; Xenopus; Xenopus	Pla001G.117.1.p1	89-589[+]	CZIB_XENLA^CZIB_XENLA^Q:1-163,H:1-158^44.51%ID^E:7e-43^RecName: Full=CXXC motif containing zinc binding protein {ECO:0000305};^Eukaryota; Metazoa; Chordata; Craniata; Vertebrata; Euteleostomi; Amphibia; Batrachia; Anura; Pipoidea; Pipidae; Xenopodinae; Xenopus; Xenopus	PF05907.16^CXXC_Zn-b_euk^CXXC motif containing zinc binding protein, eukaryotic^5-162^E:2e-51	KEGG:xla:734812	GO:0008270^molecular_function^zinc ion binding	GO:0008270^molecular_function^zinc ion binding	.
Pla001G.131	Pla001G.131.1	.	Pla001G.131.1.p1	72-422[-]	.	.	.	.	.	.
Pla001G.132	Pla001G.132.1	RNHX1_ARATH^RNHX1_ARATH^Q:433-35,H:450-584^33.33%ID^E:2e-07^RecName: Full=Putative ribonuclease H protein At1g65750;^Eukaryota; Viridiplantae; Streptophyta; Embryophyta; Tracheophyta; Spermatophyta; Magnoliopsida; eudicotyledons; Gunneridae; Pentapetalae; rosids; malvids; Brassicales; Brassicaceae; Camelineae; Arabidopsis	Pla001G.132.1.p2	853-1185[-]	.	.	.	GO:0046872^molecular_function^metal ion binding`GO:0003676^molecular_function^nucleic acid binding`GO:0004523^molecular_function^RNA-DNA hybrid ribonuclease activity	.	.
Pla001G.132	Pla001G.132.1	RNHX1_ARATH^RNHX1_ARATH^Q:433-35,H:450-584^33.33%ID^E:2e-07^RecName: Full=Putative ribonuclease H protein At1g65750;^Eukaryota; Viridiplantae; Streptophyta; Embryophyta; Tracheophyta; Spermatophyta; Magnoliopsida; eudicotyledons; Gunneridae; Pentapetalae; rosids; malvids; Brassicales; Brassicaceae; Camelineae; Arabidopsis	Pla001G.132.1.p3	1426-1755[-]	.	PF14111.9^DUF4283^Domain of unknown function (DUF4283)^24-107^E:1.3e-16	.	GO:0046872^molecular_function^metal ion binding`GO:0003676^molecular_function^nucleic acid binding`GO:0004523^molecular_function^RNA-DNA hybrid ribonuclease activity	.	.
Pla001G.132	Pla001G.132.2	.	Pla001G.132.2.p3	780-1112[-]	.	.	.	.	.	.
Pla001G.132	Pla001G.132.2	.	Pla001G.132.2.p4	1353-1682[-]	.	PF14111.9^DUF4283^Domain of unknown function (DUF4283)^24-107^E:1.3e-16	.	.	.	.
Pla001G.132	Pla001G.132.2	.	Pla001G.132.2.p2	129-491[-]	RNHX1_ARATH^RNHX1_ARATH^Q:43-112,H:450-519^37.14%ID^E:9e-06^RecName: Full=Putative ribonuclease H protein At1g65750;^Eukaryota; Viridiplantae; Streptophyta; Embryophyta; Tracheophyta; Spermatophyta; Magnoliopsida; eudicotyledons; Gunneridae; Pentapetalae; rosids; malvids; Brassicales; Brassicaceae; Camelineae; Arabidopsis	PF13456.9^RVT_3^Reverse transcriptase-like^56-117^E:1.1e-08	.	.	GO:0046872^molecular_function^metal ion binding`GO:0003676^molecular_function^nucleic acid binding`GO:0004523^molecular_function^RNA-DNA hybrid ribonuclease activity	GO:0003676^molecular_function^nucleic acid binding`GO:0004523^molecular_function^RNA-DNA hybrid ribonuclease activity
Pla001G.132	Pla001G.132.3	.	Pla001G.132.3.p3	1351-1680[-]	.	PF14111.9^DUF4283^Domain of unknown function (DUF4283)^24-107^E:1.3e-16	.	.	.	.
Pla001G.132	Pla001G.132.3	.	Pla001G.132.3.p1	408-899[-]	.	.	.	.	.	.
Pla001G.128	Pla001G.128.1	ELF3_ARATH^ELF3_ARATH^Q:748-2343,H:1-520^38.83%ID^E:2e-82^RecName: Full=Protein EARLY FLOWERING 3;^Eukaryota; Viridiplantae; Streptophyta; Embryophyta; Tracheophyta; Spermatophyta; Magnoliopsida; eudicotyledons; Gunneridae; Pentapetalae; rosids; malvids; Brassicales; Brassicaceae; Camelineae; Arabidopsis`ELF3_ARATH^ELF3_ARATH^Q:2794-2895,H:659-692^73.53%ID^E:1e-06^RecName: Full=Protein EARLY FLOW…	Pla001G.128.1.p1	748-2901[+]	ELF3_ARATH^ELF3_ARATH^Q:1-716,H:1-692^36.6%ID^E:1e-101^RecName: Full=Protein EARLY FLOWERING 3;^Eukaryota; Viridiplantae; Streptophyta; Embryophyta; Tracheophyta; Spermatophyta; Magnoliopsida; eudicotyledons; Gunneridae; Pentapetalae; rosids; malvids; Brassicales; Brassicaceae; Camelineae; Arabidopsis	.	KEGG:ath:AT2G25930	GO:0005634^cellular_component^nucleus`GO:0005667^cellular_component^transcription regulator complex`GO:0003700^molecular_function^DNA-binding transcription factor activity`GO:0008022^molecular_function^obsolete protein C-terminus binding`GO:0007623^biological_process^circadian rhythm`GO:0010031^biological_process^circumnutation`GO:0009649^biological_process^entrainment of circadian clock`GO:00001…	GO:0005634^cellular_component^nucleus`GO:0005667^cellular_component^transcription regulator complex`GO:0003700^molecular_function^DNA-binding transcription factor activity`GO:0008022^molecular_function^obsolete protein C-terminus binding`GO:0007623^biological_process^circadian rhythm`GO:0010031^biological_process^circumnutation`GO:0009649^biological_process^entrainment of circadian clock`GO:00001…	.
Pla001G.119	Pla001G.119.1	EXD1_HUMAN^EXD1_HUMAN^Q:295-753,H:96-250^33.96%ID^E:4e-15^RecName: Full=piRNA biogenesis protein EXD1 {ECO:0000305};^Eukaryota; Metazoa; Chordata; Craniata; Vertebrata; Euteleostomi; Mammalia; Eutheria; Euarchontoglires; Primates; Haplorrhini; Catarrhini; Hominidae; Homo	Pla001G.119.1.p1	151-1179[+]	EXD1_HUMAN^EXD1_HUMAN^Q:49-201,H:96-250^33.96%ID^E:3e-16^RecName: Full=piRNA biogenesis protein EXD1 {ECO:0000305};^Eukaryota; Metazoa; Chordata; Craniata; Vertebrata; Euteleostomi; Mammalia; Eutheria; Euarchontoglires; Primates; Haplorrhini; Catarrhini; Hominidae; Homo	PF01612.23^DNA_pol_A_exo1^3'-5' exonuclease^34-218^E:1e-23	KEGG:hsa:161829	GO:0043186^cellular_component^P granule`GO:1990923^cellular_component^PET complex`GO:0042803^molecular_function^protein homodimerization activity`GO:0003723^molecular_function^RNA binding`GO:0051321^biological_process^meiotic cell cycle`GO:0034587^biological_process^piRNA processing`GO:0031047^biological_process^RNA-mediated gene silencing	GO:0043186^cellular_component^P granule`GO:1990923^cellular_component^PET complex`GO:0042803^molecular_function^protein homodimerization activity`GO:0003723^molecular_function^RNA binding`GO:0051321^biological_process^meiotic cell cycle`GO:0034587^biological_process^piRNA processing`GO:0031047^biological_process^RNA-mediated gene silencing	GO:0003676^molecular_function^nucleic acid binding`GO:0008408^molecular_function^3'-5' exonuclease activity`GO:0006139^biological_process^nucleobase-containing compound metabolic process
Pla001G.119	Pla001G.119.2	EXD1_HUMAN^EXD1_HUMAN^Q:285-743,H:96-250^33.96%ID^E:2e-15^RecName: Full=piRNA biogenesis protein EXD1 {ECO:0000305};^Eukaryota; Metazoa; Chordata; Craniata; Vertebrata; Euteleostomi; Mammalia; Eutheria; Euarchontoglires; Primates; Haplorrhini; Catarrhini; Hominidae; Homo	Pla001G.119.2.p1	141-1157[+]	EXD1_HUMAN^EXD1_HUMAN^Q:49-201,H:96-250^33.96%ID^E:4e-16^RecName: Full=piRNA biogenesis protein EXD1 {ECO:0000305};^Eukaryota; Metazoa; Chordata; Craniata; Vertebrata; Euteleostomi; Mammalia; Eutheria; Euarchontoglires; Primates; Haplorrhini; Catarrhini; Hominidae; Homo	PF01612.23^DNA_pol_A_exo1^3'-5' exonuclease^34-218^E:9.8e-24`PF00013.32^KH_1^KH domain^273-331^E:9.1e-10	KEGG:hsa:161829	GO:0043186^cellular_component^P granule`GO:1990923^cellular_component^PET complex`GO:0042803^molecular_function^protein homodimerization activity`GO:0003723^molecular_function^RNA binding`GO:0051321^biological_process^meiotic cell cycle`GO:0034587^biological_process^piRNA processing`GO:0031047^biological_process^RNA-mediated gene silencing	GO:0043186^cellular_component^P granule`GO:1990923^cellular_component^PET complex`GO:0042803^molecular_function^protein homodimerization activity`GO:0003723^molecular_function^RNA binding`GO:0051321^biological_process^meiotic cell cycle`GO:0034587^biological_process^piRNA processing`GO:0031047^biological_process^RNA-mediated gene silencing	GO:0003676^molecular_function^nucleic acid binding`GO:0008408^molecular_function^3'-5' exonuclease activity`GO:0006139^biological_process^nucleobase-containing compound metabolic process`GO:0003723^molecular_function^RNA binding
Pla001G.112	Pla001G.112.1	EPN1_ARATH^EPN1_ARATH^Q:250-1908,H:1-521^54.17%ID^E:1e-166^RecName: Full=Clathrin interactor EPSIN 1;^Eukaryota; Viridiplantae; Streptophyta; Embryophyta; Tracheophyta; Spermatophyta; Magnoliopsida; eudicotyledons; Gunneridae; Pentapetalae; rosids; malvids; Brassicales; Brassicaceae; Camelineae; Arabidopsis	Pla001G.112.1.p1	250-1992[+]	EPN1_ARATH^EPN1_ARATH^Q:1-580,H:1-560^54.02%ID^E:8e-180^RecName: Full=Clathrin interactor EPSIN 1;^Eukaryota; Viridiplantae; Streptophyta; Embryophyta; Tracheophyta; Spermatophyta; Magnoliopsida; eudicotyledons; Gunneridae; Pentapetalae; rosids; malvids; Brassicales; Brassicaceae; Camelineae; Arabidopsis	PF01417.23^ENTH^ENTH domain^27-147^E:1.2e-39	KEGG:ath:AT5G11710	GO:0005884^cellular_component^actin filament`GO:0030125^cellular_component^clathrin vesicle coat`GO:0005768^cellular_component^endosome`GO:0005794^cellular_component^Golgi apparatus`GO:0005886^cellular_component^plasma membrane`GO:0009579^cellular_component^thylakoid`GO:0005802^cellular_component^trans-Golgi network`GO:0030276^molecular_function^clathrin binding`GO:0005543^molecular_function^phos…	GO:0005884^cellular_component^actin filament`GO:0030125^cellular_component^clathrin vesicle coat`GO:0005768^cellular_component^endosome`GO:0005794^cellular_component^Golgi apparatus`GO:0005886^cellular_component^plasma membrane`GO:0009579^cellular_component^thylakoid`GO:0005802^cellular_component^trans-Golgi network`GO:0030276^molecular_function^clathrin binding`GO:0005543^molecular_function^phos…	.
Pla001G.112	Pla001G.112.2	EPN1_ARATH^EPN1_ARATH^Q:250-1950,H:1-521^52.88%ID^E:1e-165^RecName: Full=Clathrin interactor EPSIN 1;^Eukaryota; Viridiplantae; Streptophyta; Embryophyta; Tracheophyta; Spermatophyta; Magnoliopsida; eudicotyledons; Gunneridae; Pentapetalae; rosids; malvids; Brassicales; Brassicaceae; Camelineae; Arabidopsis	Pla001G.112.2.p1	250-2034[+]	EPN1_ARATH^EPN1_ARATH^Q:1-594,H:1-560^52.81%ID^E:2e-178^RecName: Full=Clathrin interactor EPSIN 1;^Eukaryota; Viridiplantae; Streptophyta; Embryophyta; Tracheophyta; Spermatophyta; Magnoliopsida; eudicotyledons; Gunneridae; Pentapetalae; rosids; malvids; Brassicales; Brassicaceae; Camelineae; Arabidopsis	PF01417.23^ENTH^ENTH domain^27-147^E:1.2e-39	KEGG:ath:AT5G11710	GO:0005884^cellular_component^actin filament`GO:0030125^cellular_component^clathrin vesicle coat`GO:0005768^cellular_component^endosome`GO:0005794^cellular_component^Golgi apparatus`GO:0005886^cellular_component^plasma membrane`GO:0009579^cellular_component^thylakoid`GO:0005802^cellular_component^trans-Golgi network`GO:0030276^molecular_function^clathrin binding`GO:0005543^molecular_function^phos…	GO:0005884^cellular_component^actin filament`GO:0030125^cellular_component^clathrin vesicle coat`GO:0005768^cellular_component^endosome`GO:0005794^cellular_component^Golgi apparatus`GO:0005886^cellular_component^plasma membrane`GO:0009579^cellular_component^thylakoid`GO:0005802^cellular_component^trans-Golgi network`GO:0030276^molecular_function^clathrin binding`GO:0005543^molecular_function^phos…	.
Pla001G.142	Pla001G.142.1	C3H20_ARATH^C3H20_ARATH^Q:1267-170,H:1-358^50.26%ID^E:1e-104^RecName: Full=Zinc finger CCCH domain-containing protein 20;^Eukaryota; Viridiplantae; Streptophyta; Embryophyta; Tracheophyta; Spermatophyta; Magnoliopsida; eudicotyledons; Gunneridae; Pentapetalae; rosids; malvids; Brassicales; Brassicaceae; Camelineae; Arabidopsis	Pla001G.142.1.p1	164-1270[-]	C3H49_ARATH^C3H49_ARATH^Q:2-365,H:1-353^50.13%ID^E:5e-110^RecName: Full=Zinc finger CCCH domain-containing protein 49;^Eukaryota; Viridiplantae; Streptophyta; Embryophyta; Tracheophyta; Spermatophyta; Magnoliopsida; eudicotyledons; Gunneridae; Pentapetalae; rosids; malvids; Brassicales; Brassicaceae; Camelineae; Arabidopsis	PF14608.9^zf-CCCH_2^RNA-binding, Nab2-type zinc finger^105-111^E:28`PF00642.27^zf-CCCH^Zinc finger C-x8-C-x5-C-x3-H type (and similar)^129-149^E:2.4e-05`PF14608.9^zf-CCCH_2^RNA-binding, Nab2-type zinc finger^129-149^E:0.17`PF14608.9^zf-CCCH_2^RNA-binding, Nab2-type zinc finger^164-180^E:0.78	KEGG:ath:AT4G29190	GO:0005886^cellular_component^plasma membrane`GO:0003677^molecular_function^DNA binding`GO:0003700^molecular_function^DNA-binding transcription factor activity`GO:0046872^molecular_function^metal ion binding`GO:0051607^biological_process^defense response to virus`GO:0006355^biological_process^regulation of DNA-templated transcription`GO:0006979^biological_process^response to oxidative stress	GO:0005886^cellular_component^plasma membrane`GO:0003677^molecular_function^DNA binding`GO:0003700^molecular_function^DNA-binding transcription factor activity`GO:0046872^molecular_function^metal ion binding`GO:0006355^biological_process^regulation of DNA-templated transcription	GO:0046872^molecular_function^metal ion binding
Pla001G.124	Pla001G.124.1	TI214_COFAR^TI214_COFAR^Q:2818-2186,H:857-1070^79.44%ID^E:2e-177^RecName: Full=Protein TIC 214 {ECO:0000250|UniProtKB:P56785};^Eukaryota; Viridiplantae; Streptophyta; Embryophyta; Tracheophyta; Spermatophyta; Magnoliopsida; eudicotyledons; Gunneridae; Pentapetalae; asterids; lamiids; Gentianales; Rubiaceae; Ixoroideae; Gardenieae complex; Bertiereae - Coffeeae clade; Coffeeae; Coffea`TI214_COFAR^…	Pla001G.124.1.p1	2171-2818[-]	TI214_COFAR^TI214_COFAR^Q:1-211,H:857-1070^79.44%ID^E:3e-104^RecName: Full=Protein TIC 214 {ECO:0000250|UniProtKB:P56785};^Eukaryota; Viridiplantae; Streptophyta; Embryophyta; Tracheophyta; Spermatophyta; Magnoliopsida; eudicotyledons; Gunneridae; Pentapetalae; asterids; lamiids; Gentianales; Rubiaceae; Ixoroideae; Gardenieae complex; Bertiereae - Coffeeae clade; Coffeeae; Coffea	PF05758.15^Ycf1^Ycf1^1-106^E:9.7e-63	.	GO:0009706^cellular_component^chloroplast inner membrane`GO:0015031^biological_process^protein transport	GO:0009706^cellular_component^chloroplast inner membrane`GO:0015031^biological_process^protein transport	GO:0016020^cellular_component^membrane
Pla001G.124	Pla001G.124.1	TI214_COFAR^TI214_COFAR^Q:2818-2186,H:857-1070^79.44%ID^E:2e-177^RecName: Full=Protein TIC 214 {ECO:0000250|UniProtKB:P56785};^Eukaryota; Viridiplantae; Streptophyta; Embryophyta; Tracheophyta; Spermatophyta; Magnoliopsida; eudicotyledons; Gunneridae; Pentapetalae; asterids; lamiids; Gentianales; Rubiaceae; Ixoroideae; Gardenieae complex; Bertiereae - Coffeeae clade; Coffeeae; Coffea`TI214_COFAR^…	Pla001G.124.1.p2	782-1426[-]	TI214_COFAR^TI214_COFAR^Q:66-213,H:1723-1873^81.46%ID^E:2e-66^RecName: Full=Protein TIC 214 {ECO:0000250|UniProtKB:P56785};^Eukaryota; Viridiplantae; Streptophyta; Embryophyta; Tracheophyta; Spermatophyta; Magnoliopsida; eudicotyledons; Gunneridae; Pentapetalae; asterids; lamiids; Gentianales; Rubiaceae; Ixoroideae; Gardenieae complex; Bertiereae - Coffeeae clade; Coffeeae; Coffea`TI214_COFAR^TI2…	.	.	GO:0009706^cellular_component^chloroplast inner membrane`GO:0015031^biological_process^protein transport	GO:0009706^cellular_component^chloroplast inner membrane`GO:0015031^biological_process^protein transport	.
Pla001G.118	Pla001G.118.1	.	.	.	.	.	.	.	.	.
Pla001G.129	Pla001G.129.1	TBG1_ARATH^TBG1_ARATH^Q:2493-3575,H:108-468^91.97%ID^E:0^RecName: Full=Tubulin gamma-1 chain;^Eukaryota; Viridiplantae; Streptophyta; Embryophyta; Tracheophyta; Spermatophyta; Magnoliopsida; eudicotyledons; Gunneridae; Pentapetalae; rosids; malvids; Brassicales; Brassicaceae; Camelineae; Arabidopsis`TBG1_ARATH^TBG1_ARATH^Q:510-791,H:1-94^96.81%ID^E:1e-54^RecName: Full=Tubulin gamma-1 chain;^Eukar…	Pla001G.129.1.p1	2487-3590[+]	TBG1_ARATH^TBG1_ARATH^Q:3-363,H:108-468^91.97%ID^E:0^RecName: Full=Tubulin gamma-1 chain;^Eukaryota; Viridiplantae; Streptophyta; Embryophyta; Tracheophyta; Spermatophyta; Magnoliopsida; eudicotyledons; Gunneridae; Pentapetalae; rosids; malvids; Brassicales; Brassicaceae; Camelineae; Arabidopsis	PF00091.28^Tubulin^Tubulin/FtsZ family, GTPase domain^6-109^E:1.5e-34`PF03953.20^Tubulin_C^Tubulin C-terminal domain^159-288^E:7.6e-46	KEGG:ath:AT3G61650	GO:0005938^cellular_component^cell cortex`GO:0005737^cellular_component^cytoplasm`GO:0000930^cellular_component^gamma-tubulin complex`GO:0005874^cellular_component^microtubule`GO:0005739^cellular_component^mitochondrion`GO:0005634^cellular_component^nucleus`GO:0005819^cellular_component^spindle`GO:0005525^molecular_function^GTP binding`GO:0005200^molecular_function^structural constituent of cytos…	GO:0005938^cellular_component^cell cortex`GO:0005737^cellular_component^cytoplasm`GO:0000930^cellular_component^gamma-tubulin complex`GO:0005874^cellular_component^microtubule`GO:0005739^cellular_component^mitochondrion`GO:0005634^cellular_component^nucleus`GO:0005819^cellular_component^spindle`GO:0005525^molecular_function^GTP binding`GO:0005200^molecular_function^structural constituent of cytos…	GO:0005525^molecular_function^GTP binding
Pla001G.129	Pla001G.129.1	TBG1_ARATH^TBG1_ARATH^Q:2493-3575,H:108-468^91.97%ID^E:0^RecName: Full=Tubulin gamma-1 chain;^Eukaryota; Viridiplantae; Streptophyta; Embryophyta; Tracheophyta; Spermatophyta; Magnoliopsida; eudicotyledons; Gunneridae; Pentapetalae; rosids; malvids; Brassicales; Brassicaceae; Camelineae; Arabidopsis`TBG1_ARATH^TBG1_ARATH^Q:510-791,H:1-94^96.81%ID^E:1e-54^RecName: Full=Tubulin gamma-1 chain;^Eukar…	Pla001G.129.1.p3	510-818[+]	TBG1_ARATH^TBG1_ARATH^Q:1-94,H:1-94^96.81%ID^E:3e-65^RecName: Full=Tubulin gamma-1 chain;^Eukaryota; Viridiplantae; Streptophyta; Embryophyta; Tracheophyta; Spermatophyta; Magnoliopsida; eudicotyledons; Gunneridae; Pentapetalae; rosids; malvids; Brassicales; Brassicaceae; Camelineae; Arabidopsis	PF00091.28^Tubulin^Tubulin/FtsZ family, GTPase domain^4-95^E:6.4e-26	KEGG:ath:AT3G61650	GO:0005938^cellular_component^cell cortex`GO:0005737^cellular_component^cytoplasm`GO:0000930^cellular_component^gamma-tubulin complex`GO:0005874^cellular_component^microtubule`GO:0005739^cellular_component^mitochondrion`GO:0005634^cellular_component^nucleus`GO:0005819^cellular_component^spindle`GO:0005525^molecular_function^GTP binding`GO:0005200^molecular_function^structural constituent of cytos…	GO:0005938^cellular_component^cell cortex`GO:0005737^cellular_component^cytoplasm`GO:0000930^cellular_component^gamma-tubulin complex`GO:0005874^cellular_component^microtubule`GO:0005739^cellular_component^mitochondrion`GO:0005634^cellular_component^nucleus`GO:0005819^cellular_component^spindle`GO:0005525^molecular_function^GTP binding`GO:0005200^molecular_function^structural constituent of cytos…	GO:0005525^molecular_function^GTP binding
Pla001G.129	Pla001G.129.2	TBG3_MAIZE^TBG3_MAIZE^Q:796-1488,H:48-234^76.62%ID^E:0^RecName: Full=Tubulin gamma-3 chain;^Eukaryota; Viridiplantae; Streptophyta; Embryophyta; Tracheophyta; Spermatophyta; Magnoliopsida; Liliopsida; Poales; Poaceae; PACMAD clade; Panicoideae; Andropogonodae; Andropogoneae; Tripsacinae; Zea`TBG3_MAIZE^TBG3_MAIZE^Q:1496-1918,H:233-373^86.52%ID^E:0^RecName: Full=Tubulin gamma-3 chain;^Eukaryota; V…	Pla001G.129.2.p4	510-818[+]	TBG1_ARATH^TBG1_ARATH^Q:1-94,H:1-94^96.81%ID^E:3e-65^RecName: Full=Tubulin gamma-1 chain;^Eukaryota; Viridiplantae; Streptophyta; Embryophyta; Tracheophyta; Spermatophyta; Magnoliopsida; eudicotyledons; Gunneridae; Pentapetalae; rosids; malvids; Brassicales; Brassicaceae; Camelineae; Arabidopsis	PF00091.28^Tubulin^Tubulin/FtsZ family, GTPase domain^4-95^E:6.4e-26	KEGG:ath:AT3G61650	GO:0005737^cellular_component^cytoplasm`GO:0000930^cellular_component^gamma-tubulin complex`GO:0005874^cellular_component^microtubule`GO:0005634^cellular_component^nucleus`GO:0005819^cellular_component^spindle`GO:0005525^molecular_function^GTP binding`GO:0005200^molecular_function^structural constituent of cytoskeleton`GO:0031122^biological_process^cytoplasmic microtubule organization`GO:0000212^…	GO:0005938^cellular_component^cell cortex`GO:0005737^cellular_component^cytoplasm`GO:0000930^cellular_component^gamma-tubulin complex`GO:0005874^cellular_component^microtubule`GO:0005739^cellular_component^mitochondrion`GO:0005634^cellular_component^nucleus`GO:0005819^cellular_component^spindle`GO:0005525^molecular_function^GTP binding`GO:0005200^molecular_function^structural constituent of cytos…	GO:0005525^molecular_function^GTP binding
Pla001G.129	Pla001G.129.2	TBG3_MAIZE^TBG3_MAIZE^Q:796-1488,H:48-234^76.62%ID^E:0^RecName: Full=Tubulin gamma-3 chain;^Eukaryota; Viridiplantae; Streptophyta; Embryophyta; Tracheophyta; Spermatophyta; Magnoliopsida; Liliopsida; Poales; Poaceae; PACMAD clade; Panicoideae; Andropogonodae; Andropogoneae; Tripsacinae; Zea`TBG3_MAIZE^TBG3_MAIZE^Q:1496-1918,H:233-373^86.52%ID^E:0^RecName: Full=Tubulin gamma-3 chain;^Eukaryota; V…	Pla001G.129.2.p2	1535-1951[+]	TBG1_ARATH^TBG1_ARATH^Q:1-128,H:294-421^89.06%ID^E:1e-75^RecName: Full=Tubulin gamma-1 chain;^Eukaryota; Viridiplantae; Streptophyta; Embryophyta; Tracheophyta; Spermatophyta; Magnoliopsida; eudicotyledons; Gunneridae; Pentapetalae; rosids; malvids; Brassicales; Brassicaceae; Camelineae; Arabidopsis	PF03953.20^Tubulin_C^Tubulin C-terminal domain^1-101^E:2.2e-32	KEGG:ath:AT3G61650	GO:0005737^cellular_component^cytoplasm`GO:0000930^cellular_component^gamma-tubulin complex`GO:0005874^cellular_component^microtubule`GO:0005634^cellular_component^nucleus`GO:0005819^cellular_component^spindle`GO:0005525^molecular_function^GTP binding`GO:0005200^molecular_function^structural constituent of cytoskeleton`GO:0031122^biological_process^cytoplasmic microtubule organization`GO:0000212^…	GO:0005938^cellular_component^cell cortex`GO:0005737^cellular_component^cytoplasm`GO:0000930^cellular_component^gamma-tubulin complex`GO:0005874^cellular_component^microtubule`GO:0005739^cellular_component^mitochondrion`GO:0005634^cellular_component^nucleus`GO:0005819^cellular_component^spindle`GO:0005525^molecular_function^GTP binding`GO:0005200^molecular_function^structural constituent of cytos…	.
Pla001G.129	Pla001G.129.2	TBG3_MAIZE^TBG3_MAIZE^Q:796-1488,H:48-234^76.62%ID^E:0^RecName: Full=Tubulin gamma-3 chain;^Eukaryota; Viridiplantae; Streptophyta; Embryophyta; Tracheophyta; Spermatophyta; Magnoliopsida; Liliopsida; Poales; Poaceae; PACMAD clade; Panicoideae; Andropogonodae; Andropogoneae; Tripsacinae; Zea`TBG3_MAIZE^TBG3_MAIZE^Q:1496-1918,H:233-373^86.52%ID^E:0^RecName: Full=Tubulin gamma-3 chain;^Eukaryota; V…	Pla001G.129.2.p1	958-1497[+]	TBG3_MAIZE^TBG3_MAIZE^Q:3-177,H:60-234^93.14%ID^E:5e-116^RecName: Full=Tubulin gamma-3 chain;^Eukaryota; Viridiplantae; Streptophyta; Embryophyta; Tracheophyta; Spermatophyta; Magnoliopsida; Liliopsida; Poales; Poaceae; PACMAD clade; Panicoideae; Andropogonodae; Andropogoneae; Tripsacinae; Zea	PF00091.28^Tubulin^Tubulin/FtsZ family, GTPase domain^6-109^E:2.9e-35	.	GO:0005737^cellular_component^cytoplasm`GO:0000930^cellular_component^gamma-tubulin complex`GO:0005874^cellular_component^microtubule`GO:0005634^cellular_component^nucleus`GO:0005819^cellular_component^spindle`GO:0005525^molecular_function^GTP binding`GO:0005200^molecular_function^structural constituent of cytoskeleton`GO:0031122^biological_process^cytoplasmic microtubule organization`GO:0000212^…	GO:0005737^cellular_component^cytoplasm`GO:0000930^cellular_component^gamma-tubulin complex`GO:0005874^cellular_component^microtubule`GO:0005634^cellular_component^nucleus`GO:0005819^cellular_component^spindle`GO:0005525^molecular_function^GTP binding`GO:0005200^molecular_function^structural constituent of cytoskeleton`GO:0031122^biological_process^cytoplasmic microtubule organization`GO:0000212^…	GO:0005525^molecular_function^GTP binding
Pla001G.129	Pla001G.129.3	TBG1_ARATH^TBG1_ARATH^Q:2493-3422,H:108-417^93.55%ID^E:0^RecName: Full=Tubulin gamma-1 chain;^Eukaryota; Viridiplantae; Streptophyta; Embryophyta; Tracheophyta; Spermatophyta; Magnoliopsida; eudicotyledons; Gunneridae; Pentapetalae; rosids; malvids; Brassicales; Brassicaceae; Camelineae; Arabidopsis`TBG1_ARATH^TBG1_ARATH^Q:510-791,H:1-94^96.81%ID^E:1e-54^RecName: Full=Tubulin gamma-1 chain;^Eukar…	Pla001G.129.3.p1	2487-3467[+]	TBG1_ARATH^TBG1_ARATH^Q:3-312,H:108-417^93.55%ID^E:0^RecName: Full=Tubulin gamma-1 chain;^Eukaryota; Viridiplantae; Streptophyta; Embryophyta; Tracheophyta; Spermatophyta; Magnoliopsida; eudicotyledons; Gunneridae; Pentapetalae; rosids; malvids; Brassicales; Brassicaceae; Camelineae; Arabidopsis	PF00091.28^Tubulin^Tubulin/FtsZ family, GTPase domain^6-109^E:1.2e-34`PF03953.20^Tubulin_C^Tubulin C-terminal domain^159-288^E:5.8e-46	KEGG:ath:AT3G61650	GO:0005938^cellular_component^cell cortex`GO:0005737^cellular_component^cytoplasm`GO:0000930^cellular_component^gamma-tubulin complex`GO:0005874^cellular_component^microtubule`GO:0005739^cellular_component^mitochondrion`GO:0005634^cellular_component^nucleus`GO:0005819^cellular_component^spindle`GO:0005525^molecular_function^GTP binding`GO:0005200^molecular_function^structural constituent of cytos…	GO:0005938^cellular_component^cell cortex`GO:0005737^cellular_component^cytoplasm`GO:0000930^cellular_component^gamma-tubulin complex`GO:0005874^cellular_component^microtubule`GO:0005739^cellular_component^mitochondrion`GO:0005634^cellular_component^nucleus`GO:0005819^cellular_component^spindle`GO:0005525^molecular_function^GTP binding`GO:0005200^molecular_function^structural constituent of cytos…	GO:0005525^molecular_function^GTP binding
Pla001G.129	Pla001G.129.3	TBG1_ARATH^TBG1_ARATH^Q:2493-3422,H:108-417^93.55%ID^E:0^RecName: Full=Tubulin gamma-1 chain;^Eukaryota; Viridiplantae; Streptophyta; Embryophyta; Tracheophyta; Spermatophyta; Magnoliopsida; eudicotyledons; Gunneridae; Pentapetalae; rosids; malvids; Brassicales; Brassicaceae; Camelineae; Arabidopsis`TBG1_ARATH^TBG1_ARATH^Q:510-791,H:1-94^96.81%ID^E:1e-54^RecName: Full=Tubulin gamma-1 chain;^Eukar…	Pla001G.129.3.p3	510-818[+]	TBG1_ARATH^TBG1_ARATH^Q:1-94,H:1-94^96.81%ID^E:3e-65^RecName: Full=Tubulin gamma-1 chain;^Eukaryota; Viridiplantae; Streptophyta; Embryophyta; Tracheophyta; Spermatophyta; Magnoliopsida; eudicotyledons; Gunneridae; Pentapetalae; rosids; malvids; Brassicales; Brassicaceae; Camelineae; Arabidopsis	PF00091.28^Tubulin^Tubulin/FtsZ family, GTPase domain^4-95^E:6.4e-26	KEGG:ath:AT3G61650	GO:0005938^cellular_component^cell cortex`GO:0005737^cellular_component^cytoplasm`GO:0000930^cellular_component^gamma-tubulin complex`GO:0005874^cellular_component^microtubule`GO:0005739^cellular_component^mitochondrion`GO:0005634^cellular_component^nucleus`GO:0005819^cellular_component^spindle`GO:0005525^molecular_function^GTP binding`GO:0005200^molecular_function^structural constituent of cytos…	GO:0005938^cellular_component^cell cortex`GO:0005737^cellular_component^cytoplasm`GO:0000930^cellular_component^gamma-tubulin complex`GO:0005874^cellular_component^microtubule`GO:0005739^cellular_component^mitochondrion`GO:0005634^cellular_component^nucleus`GO:0005819^cellular_component^spindle`GO:0005525^molecular_function^GTP binding`GO:0005200^molecular_function^structural constituent of cytos…	GO:0005525^molecular_function^GTP binding
Pla001G.129	Pla001G.129.4	TBG1_ARATH^TBG1_ARATH^Q:793-2046,H:95-468^82.78%ID^E:0^RecName: Full=Tubulin gamma-1 chain;^Eukaryota; Viridiplantae; Streptophyta; Embryophyta; Tracheophyta; Spermatophyta; Magnoliopsida; eudicotyledons; Gunneridae; Pentapetalae; rosids; malvids; Brassicales; Brassicaceae; Camelineae; Arabidopsis`TBG1_ARATH^TBG1_ARATH^Q:510-791,H:1-94^96.81%ID^E:0^RecName: Full=Tubulin gamma-1 chain;^Eukaryota; …	Pla001G.129.4.p3	510-818[+]	TBG1_ARATH^TBG1_ARATH^Q:1-94,H:1-94^96.81%ID^E:3e-65^RecName: Full=Tubulin gamma-1 chain;^Eukaryota; Viridiplantae; Streptophyta; Embryophyta; Tracheophyta; Spermatophyta; Magnoliopsida; eudicotyledons; Gunneridae; Pentapetalae; rosids; malvids; Brassicales; Brassicaceae; Camelineae; Arabidopsis	PF00091.28^Tubulin^Tubulin/FtsZ family, GTPase domain^4-95^E:6.4e-26	KEGG:ath:AT3G61650	GO:0005938^cellular_component^cell cortex`GO:0005737^cellular_component^cytoplasm`GO:0000930^cellular_component^gamma-tubulin complex`GO:0005874^cellular_component^microtubule`GO:0005739^cellular_component^mitochondrion`GO:0005634^cellular_component^nucleus`GO:0005819^cellular_component^spindle`GO:0005525^molecular_function^GTP binding`GO:0005200^molecular_function^structural constituent of cytos…	GO:0005938^cellular_component^cell cortex`GO:0005737^cellular_component^cytoplasm`GO:0000930^cellular_component^gamma-tubulin complex`GO:0005874^cellular_component^microtubule`GO:0005739^cellular_component^mitochondrion`GO:0005634^cellular_component^nucleus`GO:0005819^cellular_component^spindle`GO:0005525^molecular_function^GTP binding`GO:0005200^molecular_function^structural constituent of cytos…	GO:0005525^molecular_function^GTP binding
Pla001G.129	Pla001G.129.4	TBG1_ARATH^TBG1_ARATH^Q:793-2046,H:95-468^82.78%ID^E:0^RecName: Full=Tubulin gamma-1 chain;^Eukaryota; Viridiplantae; Streptophyta; Embryophyta; Tracheophyta; Spermatophyta; Magnoliopsida; eudicotyledons; Gunneridae; Pentapetalae; rosids; malvids; Brassicales; Brassicaceae; Camelineae; Arabidopsis`TBG1_ARATH^TBG1_ARATH^Q:510-791,H:1-94^96.81%ID^E:0^RecName: Full=Tubulin gamma-1 chain;^Eukaryota; …	Pla001G.129.4.p1	958-2061[+]	TBG1_ARATH^TBG1_ARATH^Q:3-363,H:108-468^91.97%ID^E:0^RecName: Full=Tubulin gamma-1 chain;^Eukaryota; Viridiplantae; Streptophyta; Embryophyta; Tracheophyta; Spermatophyta; Magnoliopsida; eudicotyledons; Gunneridae; Pentapetalae; rosids; malvids; Brassicales; Brassicaceae; Camelineae; Arabidopsis	PF00091.28^Tubulin^Tubulin/FtsZ family, GTPase domain^6-109^E:1.5e-34`PF03953.20^Tubulin_C^Tubulin C-terminal domain^159-288^E:7.6e-46	KEGG:ath:AT3G61650	GO:0005938^cellular_component^cell cortex`GO:0005737^cellular_component^cytoplasm`GO:0000930^cellular_component^gamma-tubulin complex`GO:0005874^cellular_component^microtubule`GO:0005739^cellular_component^mitochondrion`GO:0005634^cellular_component^nucleus`GO:0005819^cellular_component^spindle`GO:0005525^molecular_function^GTP binding`GO:0005200^molecular_function^structural constituent of cytos…	GO:0005938^cellular_component^cell cortex`GO:0005737^cellular_component^cytoplasm`GO:0000930^cellular_component^gamma-tubulin complex`GO:0005874^cellular_component^microtubule`GO:0005739^cellular_component^mitochondrion`GO:0005634^cellular_component^nucleus`GO:0005819^cellular_component^spindle`GO:0005525^molecular_function^GTP binding`GO:0005200^molecular_function^structural constituent of cytos…	GO:0005525^molecular_function^GTP binding
Pla001G.125	Pla001G.125.1	ATPB_DAUCA^ATPB_DAUCA^Q:2-340,H:174-286^100%ID^E:8e-73^RecName: Full=ATP synthase subunit beta, chloroplastic {ECO:0000255|HAMAP-Rule:MF_01347};^Eukaryota; Viridiplantae; Streptophyta; Embryophyta; Tracheophyta; Spermatophyta; Magnoliopsida; eudicotyledons; Gunneridae; Pentapetalae; asterids; campanulids; Apiales; Apiaceae; Apioideae; Scandiceae; Daucinae; Daucus; Daucus sect. Daucus	Pla001G.125.1.p1	2-340[+]	ATPB_DAUCA^ATPB_DAUCA^Q:1-113,H:174-286^100%ID^E:7e-73^RecName: Full=ATP synthase subunit beta, chloroplastic {ECO:0000255|HAMAP-Rule:MF_01347};^Eukaryota; Viridiplantae; Streptophyta; Embryophyta; Tracheophyta; Spermatophyta; Magnoliopsida; eudicotyledons; Gunneridae; Pentapetalae; asterids; campanulids; Apiales; Apiaceae; Apioideae; Scandiceae; Daucinae; Daucus; Daucus sect. Daucus	PF00006.28^ATP-synt_ab^ATP synthase alpha/beta family, nucleotide-binding domain^1-113^E:1.2e-25	.	GO:0009535^cellular_component^chloroplast thylakoid membrane`GO:0045261^cellular_component^proton-transporting ATP synthase complex, catalytic core F(1)`GO:0005524^molecular_function^ATP binding`GO:0046933^molecular_function^proton-transporting ATP synthase activity, rotational mechanism`GO:0046961^molecular_function^proton-transporting ATPase activity, rotational mechanism	GO:0009535^cellular_component^chloroplast thylakoid membrane`GO:0045261^cellular_component^proton-transporting ATP synthase complex, catalytic core F(1)`GO:0005524^molecular_function^ATP binding`GO:0046933^molecular_function^proton-transporting ATP synthase activity, rotational mechanism`GO:0046961^molecular_function^proton-transporting ATPase activity, rotational mechanism	GO:0005524^molecular_function^ATP binding
Pla001G.123	Pla001G.123.1	AUR3_ARATH^AUR3_ARATH^Q:184-1032,H:2-284^77.39%ID^E:2e-164^RecName: Full=Serine/threonine-protein kinase Aurora-3;^Eukaryota; Viridiplantae; Streptophyta; Embryophyta; Tracheophyta; Spermatophyta; Magnoliopsida; eudicotyledons; Gunneridae; Pentapetalae; rosids; malvids; Brassicales; Brassicaceae; Camelineae; Arabidopsis	Pla001G.123.1.p1	160-1038[+]	AUR3_ARATH^AUR3_ARATH^Q:9-291,H:2-284^77.39%ID^E:6e-167^RecName: Full=Serine/threonine-protein kinase Aurora-3;^Eukaryota; Viridiplantae; Streptophyta; Embryophyta; Tracheophyta; Spermatophyta; Magnoliopsida; eudicotyledons; Gunneridae; Pentapetalae; rosids; malvids; Brassicales; Brassicaceae; Camelineae; Arabidopsis	PF00069.28^Pkinase^Protein kinase domain^29-280^E:7.5e-74`PF07714.20^PK_Tyr_Ser-Thr^Protein tyrosine and serine/threonine kinase^30-276^E:8.7e-42	KEGG:ath:AT2G45490	GO:0032133^cellular_component^chromosome passenger complex`GO:0000775^cellular_component^chromosome, centromeric region`GO:0005634^cellular_component^nucleus`GO:0048471^cellular_component^perinuclear region of cytoplasm`GO:0005819^cellular_component^spindle`GO:0005876^cellular_component^spindle microtubule`GO:0051233^cellular_component^spindle midzone`GO:0005524^molecular_function^ATP binding`GO:…	GO:0032133^cellular_component^chromosome passenger complex`GO:0000775^cellular_component^chromosome, centromeric region`GO:0005634^cellular_component^nucleus`GO:0048471^cellular_component^perinuclear region of cytoplasm`GO:0005819^cellular_component^spindle`GO:0005876^cellular_component^spindle microtubule`GO:0051233^cellular_component^spindle midzone`GO:0005524^molecular_function^ATP binding`GO:…	GO:0004672^molecular_function^protein kinase activity`GO:0005524^molecular_function^ATP binding`GO:0006468^biological_process^protein phosphorylation
Pla001G.120	Pla001G.120.1	OEP80_ARATH^OEP80_ARATH^Q:568-2292,H:159-732^80.21%ID^E:0^RecName: Full=Outer envelope protein 80, chloroplastic;^Eukaryota; Viridiplantae; Streptophyta; Embryophyta; Tracheophyta; Spermatophyta; Magnoliopsida; eudicotyledons; Gunneridae; Pentapetalae; rosids; malvids; Brassicales; Brassicaceae; Camelineae; Arabidopsis	Pla001G.120.1.p7	7121-7480[-]	.	.	KEGG:ath:AT5G19620	GO:0009507^cellular_component^chloroplast`GO:0009941^cellular_component^chloroplast envelope`GO:0009707^cellular_component^chloroplast outer membrane`GO:0016020^cellular_component^membrane`GO:0009536^cellular_component^plastid`GO:0001401^cellular_component^SAM complex`GO:0009658^biological_process^chloroplast organization`GO:0009793^biological_process^embryo development ending in seed dormancy`GO…	.	.
Pla001G.120	Pla001G.120.1	OEP80_ARATH^OEP80_ARATH^Q:568-2292,H:159-732^80.21%ID^E:0^RecName: Full=Outer envelope protein 80, chloroplastic;^Eukaryota; Viridiplantae; Streptophyta; Embryophyta; Tracheophyta; Spermatophyta; Magnoliopsida; eudicotyledons; Gunneridae; Pentapetalae; rosids; malvids; Brassicales; Brassicaceae; Camelineae; Arabidopsis	Pla001G.120.1.p6	8909-9271[+]	.	.	KEGG:ath:AT5G19620	GO:0009507^cellular_component^chloroplast`GO:0009941^cellular_component^chloroplast envelope`GO:0009707^cellular_component^chloroplast outer membrane`GO:0016020^cellular_component^membrane`GO:0009536^cellular_component^plastid`GO:0001401^cellular_component^SAM complex`GO:0009658^biological_process^chloroplast organization`GO:0009793^biological_process^embryo development ending in seed dormancy`GO…	.	.
Pla001G.120	Pla001G.120.1	OEP80_ARATH^OEP80_ARATH^Q:568-2292,H:159-732^80.21%ID^E:0^RecName: Full=Outer envelope protein 80, chloroplastic;^Eukaryota; Viridiplantae; Streptophyta; Embryophyta; Tracheophyta; Spermatophyta; Magnoliopsida; eudicotyledons; Gunneridae; Pentapetalae; rosids; malvids; Brassicales; Brassicaceae; Camelineae; Arabidopsis	Pla001G.120.1.p2	3720-4199[-]	.	.	KEGG:ath:AT5G19620	GO:0009507^cellular_component^chloroplast`GO:0009941^cellular_component^chloroplast envelope`GO:0009707^cellular_component^chloroplast outer membrane`GO:0016020^cellular_component^membrane`GO:0009536^cellular_component^plastid`GO:0001401^cellular_component^SAM complex`GO:0009658^biological_process^chloroplast organization`GO:0009793^biological_process^embryo development ending in seed dormancy`GO…	.	.
Pla001G.120	Pla001G.120.1	OEP80_ARATH^OEP80_ARATH^Q:568-2292,H:159-732^80.21%ID^E:0^RecName: Full=Outer envelope protein 80, chloroplastic;^Eukaryota; Viridiplantae; Streptophyta; Embryophyta; Tracheophyta; Spermatophyta; Magnoliopsida; eudicotyledons; Gunneridae; Pentapetalae; rosids; malvids; Brassicales; Brassicaceae; Camelineae; Arabidopsis	Pla001G.120.1.p5	9524-9892[-]	.	.	KEGG:ath:AT5G19620	GO:0009507^cellular_component^chloroplast`GO:0009941^cellular_component^chloroplast envelope`GO:0009707^cellular_component^chloroplast outer membrane`GO:0016020^cellular_component^membrane`GO:0009536^cellular_component^plastid`GO:0001401^cellular_component^SAM complex`GO:0009658^biological_process^chloroplast organization`GO:0009793^biological_process^embryo development ending in seed dormancy`GO…	.	.
Pla001G.120	Pla001G.120.1	OEP80_ARATH^OEP80_ARATH^Q:568-2292,H:159-732^80.21%ID^E:0^RecName: Full=Outer envelope protein 80, chloroplastic;^Eukaryota; Viridiplantae; Streptophyta; Embryophyta; Tracheophyta; Spermatophyta; Magnoliopsida; eudicotyledons; Gunneridae; Pentapetalae; rosids; malvids; Brassicales; Brassicaceae; Camelineae; Arabidopsis	Pla001G.120.1.p1	178-2295[+]	OEP80_ARATH^OEP80_ARATH^Q:27-705,H:42-732^71.31%ID^E:0^RecName: Full=Outer envelope protein 80, chloroplastic;^Eukaryota; Viridiplantae; Streptophyta; Embryophyta; Tracheophyta; Spermatophyta; Magnoliopsida; eudicotyledons; Gunneridae; Pentapetalae; rosids; malvids; Brassicales; Brassicaceae; Camelineae; Arabidopsis	PF07244.18^POTRA^Surface antigen variable number repeat^306-367^E:0.00025`PF01103.26^Omp85^Omp85 superfamily domain^401-704^E:1.8e-47	KEGG:ath:AT5G19620	GO:0009507^cellular_component^chloroplast`GO:0009941^cellular_component^chloroplast envelope`GO:0009707^cellular_component^chloroplast outer membrane`GO:0016020^cellular_component^membrane`GO:0009536^cellular_component^plastid`GO:0001401^cellular_component^SAM complex`GO:0009658^biological_process^chloroplast organization`GO:0009793^biological_process^embryo development ending in seed dormancy`GO…	GO:0009507^cellular_component^chloroplast`GO:0009941^cellular_component^chloroplast envelope`GO:0009707^cellular_component^chloroplast outer membrane`GO:0016020^cellular_component^membrane`GO:0009536^cellular_component^plastid`GO:0001401^cellular_component^SAM complex`GO:0009658^biological_process^chloroplast organization`GO:0009793^biological_process^embryo development ending in seed dormancy`GO…	GO:0019867^cellular_component^outer membrane
Pla001G.120	Pla001G.120.1	OEP80_ARATH^OEP80_ARATH^Q:568-2292,H:159-732^80.21%ID^E:0^RecName: Full=Outer envelope protein 80, chloroplastic;^Eukaryota; Viridiplantae; Streptophyta; Embryophyta; Tracheophyta; Spermatophyta; Magnoliopsida; eudicotyledons; Gunneridae; Pentapetalae; rosids; malvids; Brassicales; Brassicaceae; Camelineae; Arabidopsis	Pla001G.120.1.p3	2337-2729[+]	.	.	KEGG:ath:AT5G19620	GO:0009507^cellular_component^chloroplast`GO:0009941^cellular_component^chloroplast envelope`GO:0009707^cellular_component^chloroplast outer membrane`GO:0016020^cellular_component^membrane`GO:0009536^cellular_component^plastid`GO:0001401^cellular_component^SAM complex`GO:0009658^biological_process^chloroplast organization`GO:0009793^biological_process^embryo development ending in seed dormancy`GO…	.	.
Pla001G.120	Pla001G.120.2	OEP80_ARATH^OEP80_ARATH^Q:784-2181,H:268-732^80.3%ID^E:0^RecName: Full=Outer envelope protein 80, chloroplastic;^Eukaryota; Viridiplantae; Streptophyta; Embryophyta; Tracheophyta; Spermatophyta; Magnoliopsida; eudicotyledons; Gunneridae; Pentapetalae; rosids; malvids; Brassicales; Brassicaceae; Camelineae; Arabidopsis`OEP80_ARATH^OEP80_ARATH^Q:453-686,H:159-236^82.05%ID^E:0^RecName: Full=Outer en…	Pla001G.120.2.p3	3609-4088[-]	.	.	KEGG:ath:AT5G19620	GO:0009507^cellular_component^chloroplast`GO:0009941^cellular_component^chloroplast envelope`GO:0009707^cellular_component^chloroplast outer membrane`GO:0016020^cellular_component^membrane`GO:0009536^cellular_component^plastid`GO:0001401^cellular_component^SAM complex`GO:0009658^biological_process^chloroplast organization`GO:0009793^biological_process^embryo development ending in seed dormancy`GO…	.	.
Pla001G.120	Pla001G.120.2	OEP80_ARATH^OEP80_ARATH^Q:784-2181,H:268-732^80.3%ID^E:0^RecName: Full=Outer envelope protein 80, chloroplastic;^Eukaryota; Viridiplantae; Streptophyta; Embryophyta; Tracheophyta; Spermatophyta; Magnoliopsida; eudicotyledons; Gunneridae; Pentapetalae; rosids; malvids; Brassicales; Brassicaceae; Camelineae; Arabidopsis`OEP80_ARATH^OEP80_ARATH^Q:453-686,H:159-236^82.05%ID^E:0^RecName: Full=Outer en…	Pla001G.120.2.p8	7010-7369[-]	.	.	KEGG:ath:AT5G19620	GO:0009507^cellular_component^chloroplast`GO:0009941^cellular_component^chloroplast envelope`GO:0009707^cellular_component^chloroplast outer membrane`GO:0016020^cellular_component^membrane`GO:0009536^cellular_component^plastid`GO:0001401^cellular_component^SAM complex`GO:0009658^biological_process^chloroplast organization`GO:0009793^biological_process^embryo development ending in seed dormancy`GO…	.	.
Pla001G.120	Pla001G.120.2	OEP80_ARATH^OEP80_ARATH^Q:784-2181,H:268-732^80.3%ID^E:0^RecName: Full=Outer envelope protein 80, chloroplastic;^Eukaryota; Viridiplantae; Streptophyta; Embryophyta; Tracheophyta; Spermatophyta; Magnoliopsida; eudicotyledons; Gunneridae; Pentapetalae; rosids; malvids; Brassicales; Brassicaceae; Camelineae; Arabidopsis`OEP80_ARATH^OEP80_ARATH^Q:453-686,H:159-236^82.05%ID^E:0^RecName: Full=Outer en…	Pla001G.120.2.p7	8798-9160[+]	.	.	KEGG:ath:AT5G19620	GO:0009507^cellular_component^chloroplast`GO:0009941^cellular_component^chloroplast envelope`GO:0009707^cellular_component^chloroplast outer membrane`GO:0016020^cellular_component^membrane`GO:0009536^cellular_component^plastid`GO:0001401^cellular_component^SAM complex`GO:0009658^biological_process^chloroplast organization`GO:0009793^biological_process^embryo development ending in seed dormancy`GO…	.	.
Pla001G.120	Pla001G.120.2	OEP80_ARATH^OEP80_ARATH^Q:784-2181,H:268-732^80.3%ID^E:0^RecName: Full=Outer envelope protein 80, chloroplastic;^Eukaryota; Viridiplantae; Streptophyta; Embryophyta; Tracheophyta; Spermatophyta; Magnoliopsida; eudicotyledons; Gunneridae; Pentapetalae; rosids; malvids; Brassicales; Brassicaceae; Camelineae; Arabidopsis`OEP80_ARATH^OEP80_ARATH^Q:453-686,H:159-236^82.05%ID^E:0^RecName: Full=Outer en…	Pla001G.120.2.p4	2226-2618[+]	.	.	KEGG:ath:AT5G19620	GO:0009507^cellular_component^chloroplast`GO:0009941^cellular_component^chloroplast envelope`GO:0009707^cellular_component^chloroplast outer membrane`GO:0016020^cellular_component^membrane`GO:0009536^cellular_component^plastid`GO:0001401^cellular_component^SAM complex`GO:0009658^biological_process^chloroplast organization`GO:0009793^biological_process^embryo development ending in seed dormancy`GO…	.	.
Pla001G.120	Pla001G.120.2	OEP80_ARATH^OEP80_ARATH^Q:784-2181,H:268-732^80.3%ID^E:0^RecName: Full=Outer envelope protein 80, chloroplastic;^Eukaryota; Viridiplantae; Streptophyta; Embryophyta; Tracheophyta; Spermatophyta; Magnoliopsida; eudicotyledons; Gunneridae; Pentapetalae; rosids; malvids; Brassicales; Brassicaceae; Camelineae; Arabidopsis`OEP80_ARATH^OEP80_ARATH^Q:453-686,H:159-236^82.05%ID^E:0^RecName: Full=Outer en…	Pla001G.120.2.p6	9413-9781[-]	.	.	KEGG:ath:AT5G19620	GO:0009507^cellular_component^chloroplast`GO:0009941^cellular_component^chloroplast envelope`GO:0009707^cellular_component^chloroplast outer membrane`GO:0016020^cellular_component^membrane`GO:0009536^cellular_component^plastid`GO:0001401^cellular_component^SAM complex`GO:0009658^biological_process^chloroplast organization`GO:0009793^biological_process^embryo development ending in seed dormancy`GO…	.	.
Pla001G.120	Pla001G.120.2	OEP80_ARATH^OEP80_ARATH^Q:784-2181,H:268-732^80.3%ID^E:0^RecName: Full=Outer envelope protein 80, chloroplastic;^Eukaryota; Viridiplantae; Streptophyta; Embryophyta; Tracheophyta; Spermatophyta; Magnoliopsida; eudicotyledons; Gunneridae; Pentapetalae; rosids; malvids; Brassicales; Brassicaceae; Camelineae; Arabidopsis`OEP80_ARATH^OEP80_ARATH^Q:453-686,H:159-236^82.05%ID^E:0^RecName: Full=Outer en…	Pla001G.120.2.p1	844-2184[+]	OEP80_ARATH^OEP80_ARATH^Q:1-446,H:288-732^83%ID^E:0^RecName: Full=Outer envelope protein 80, chloroplastic;^Eukaryota; Viridiplantae; Streptophyta; Embryophyta; Tracheophyta; Spermatophyta; Magnoliopsida; eudicotyledons; Gunneridae; Pentapetalae; rosids; malvids; Brassicales; Brassicaceae; Camelineae; Arabidopsis	PF07244.18^POTRA^Surface antigen variable number repeat^47-108^E:0.00013`PF01103.26^Omp85^Omp85 superfamily domain^142-445^E:5.2e-48	KEGG:ath:AT5G19620	GO:0009507^cellular_component^chloroplast`GO:0009941^cellular_component^chloroplast envelope`GO:0009707^cellular_component^chloroplast outer membrane`GO:0016020^cellular_component^membrane`GO:0009536^cellular_component^plastid`GO:0001401^cellular_component^SAM complex`GO:0009658^biological_process^chloroplast organization`GO:0009793^biological_process^embryo development ending in seed dormancy`GO…	GO:0009507^cellular_component^chloroplast`GO:0009941^cellular_component^chloroplast envelope`GO:0009707^cellular_component^chloroplast outer membrane`GO:0016020^cellular_component^membrane`GO:0009536^cellular_component^plastid`GO:0001401^cellular_component^SAM complex`GO:0009658^biological_process^chloroplast organization`GO:0009793^biological_process^embryo development ending in seed dormancy`GO…	GO:0019867^cellular_component^outer membrane
Pla001G.120	Pla001G.120.2	OEP80_ARATH^OEP80_ARATH^Q:784-2181,H:268-732^80.3%ID^E:0^RecName: Full=Outer envelope protein 80, chloroplastic;^Eukaryota; Viridiplantae; Streptophyta; Embryophyta; Tracheophyta; Spermatophyta; Magnoliopsida; eudicotyledons; Gunneridae; Pentapetalae; rosids; malvids; Brassicales; Brassicaceae; Camelineae; Arabidopsis`OEP80_ARATH^OEP80_ARATH^Q:453-686,H:159-236^82.05%ID^E:0^RecName: Full=Outer en…	Pla001G.120.2.p2	63-752[+]	OEP80_ARATH^OEP80_ARATH^Q:79-208,H:118-236^60%ID^E:2e-35^RecName: Full=Outer envelope protein 80, chloroplastic;^Eukaryota; Viridiplantae; Streptophyta; Embryophyta; Tracheophyta; Spermatophyta; Magnoliopsida; eudicotyledons; Gunneridae; Pentapetalae; rosids; malvids; Brassicales; Brassicaceae; Camelineae; Arabidopsis	.	KEGG:ath:AT5G19620	GO:0009507^cellular_component^chloroplast`GO:0009941^cellular_component^chloroplast envelope`GO:0009707^cellular_component^chloroplast outer membrane`GO:0016020^cellular_component^membrane`GO:0009536^cellular_component^plastid`GO:0001401^cellular_component^SAM complex`GO:0009658^biological_process^chloroplast organization`GO:0009793^biological_process^embryo development ending in seed dormancy`GO…	GO:0009507^cellular_component^chloroplast`GO:0009941^cellular_component^chloroplast envelope`GO:0009707^cellular_component^chloroplast outer membrane`GO:0016020^cellular_component^membrane`GO:0009536^cellular_component^plastid`GO:0001401^cellular_component^SAM complex`GO:0009658^biological_process^chloroplast organization`GO:0009793^biological_process^embryo development ending in seed dormancy`GO…	.
Pla001G.121	Pla001G.121.1	SLMO_DICDI^SLMO_DICDI^Q:159-647,H:8-161^35.58%ID^E:6e-27^RecName: Full=Protein slowmo homolog;^Eukaryota; Amoebozoa; Evosea; Eumycetozoa; Dictyostelia; Dictyosteliales; Dictyosteliaceae; Dictyostelium	Pla001G.121.1.p1	3-695[+]	SLMO_DICDI^SLMO_DICDI^Q:53-215,H:8-161^35.58%ID^E:3e-27^RecName: Full=Protein slowmo homolog;^Eukaryota; Amoebozoa; Evosea; Eumycetozoa; Dictyostelia; Dictyosteliales; Dictyosteliaceae; Dictyostelium	PF04707.17^PRELI^PRELI-like family^61-223^E:1.5e-48	KEGG:ddi:DDB_G0290499	GO:0005758^cellular_component^mitochondrial intermembrane space`GO:1990050^molecular_function^phosphatidic acid transfer activity`GO:0015914^biological_process^phospholipid transport	GO:0005758^cellular_component^mitochondrial intermembrane space`GO:1990050^molecular_function^phosphatidic acid transfer activity`GO:0015914^biological_process^phospholipid transport	.
Pla001G.130	Pla001G.130.1	SAP8_ORYSJ^SAP8_ORYSJ^Q:1338-1853,H:1-171^62.64%ID^E:2e-64^RecName: Full=Zinc finger A20 and AN1 domain-containing stress-associated protein 8;^Eukaryota; Viridiplantae; Streptophyta; Embryophyta; Tracheophyta; Spermatophyta; Magnoliopsida; Liliopsida; Poales; Poaceae; BOP clade; Oryzoideae; Oryzeae; Oryzinae; Oryza; Oryza sativa	Pla001G.130.1.p1	1338-1856[+]	SAP8_ORYSJ^SAP8_ORYSJ^Q:1-172,H:1-171^63.79%ID^E:2e-74^RecName: Full=Zinc finger A20 and AN1 domain-containing stress-associated protein 8;^Eukaryota; Viridiplantae; Streptophyta; Embryophyta; Tracheophyta; Spermatophyta; Magnoliopsida; Liliopsida; Poales; Poaceae; BOP clade; Oryzoideae; Oryzeae; Oryzinae; Oryza; Oryza sativa	PF01754.19^zf-A20^A20-like zinc finger^16-39^E:3.8e-12`PF01428.19^zf-AN1^AN1-like Zinc finger^113-149^E:2.4e-10	KEGG:osa:4341520	GO:0003677^molecular_function^DNA binding`GO:0008270^molecular_function^zinc ion binding	GO:0003677^molecular_function^DNA binding`GO:0008270^molecular_function^zinc ion binding	GO:0003677^molecular_function^DNA binding`GO:0008270^molecular_function^zinc ion binding
Pla001G.130	Pla001G.130.2	SAP8_ORYSJ^SAP8_ORYSJ^Q:91-606,H:1-171^62.64%ID^E:4e-68^RecName: Full=Zinc finger A20 and AN1 domain-containing stress-associated protein 8;^Eukaryota; Viridiplantae; Streptophyta; Embryophyta; Tracheophyta; Spermatophyta; Magnoliopsida; Liliopsida; Poales; Poaceae; BOP clade; Oryzoideae; Oryzeae; Oryzinae; Oryza; Oryza sativa	Pla001G.130.2.p1	91-609[+]	SAP8_ORYSJ^SAP8_ORYSJ^Q:1-172,H:1-171^63.79%ID^E:2e-74^RecName: Full=Zinc finger A20 and AN1 domain-containing stress-associated protein 8;^Eukaryota; Viridiplantae; Streptophyta; Embryophyta; Tracheophyta; Spermatophyta; Magnoliopsida; Liliopsida; Poales; Poaceae; BOP clade; Oryzoideae; Oryzeae; Oryzinae; Oryza; Oryza sativa	PF01754.19^zf-A20^A20-like zinc finger^16-39^E:3.8e-12`PF01428.19^zf-AN1^AN1-like Zinc finger^113-149^E:2.4e-10	KEGG:osa:4341520	GO:0003677^molecular_function^DNA binding`GO:0008270^molecular_function^zinc ion binding	GO:0003677^molecular_function^DNA binding`GO:0008270^molecular_function^zinc ion binding	GO:0003677^molecular_function^DNA binding`GO:0008270^molecular_function^zinc ion binding
Pla001G.130	Pla001G.130.3	SAP8_ORYSJ^SAP8_ORYSJ^Q:400-915,H:1-171^62.64%ID^E:4e-67^RecName: Full=Zinc finger A20 and AN1 domain-containing stress-associated protein 8;^Eukaryota; Viridiplantae; Streptophyta; Embryophyta; Tracheophyta; Spermatophyta; Magnoliopsida; Liliopsida; Poales; Poaceae; BOP clade; Oryzoideae; Oryzeae; Oryzinae; Oryza; Oryza sativa	Pla001G.130.3.p1	400-918[+]	SAP8_ORYSJ^SAP8_ORYSJ^Q:1-172,H:1-171^63.79%ID^E:2e-74^RecName: Full=Zinc finger A20 and AN1 domain-containing stress-associated protein 8;^Eukaryota; Viridiplantae; Streptophyta; Embryophyta; Tracheophyta; Spermatophyta; Magnoliopsida; Liliopsida; Poales; Poaceae; BOP clade; Oryzoideae; Oryzeae; Oryzinae; Oryza; Oryza sativa	PF01754.19^zf-A20^A20-like zinc finger^16-39^E:3.8e-12`PF01428.19^zf-AN1^AN1-like Zinc finger^113-149^E:2.4e-10	KEGG:osa:4341520	GO:0003677^molecular_function^DNA binding`GO:0008270^molecular_function^zinc ion binding	GO:0003677^molecular_function^DNA binding`GO:0008270^molecular_function^zinc ion binding	GO:0003677^molecular_function^DNA binding`GO:0008270^molecular_function^zinc ion binding
Pla001G.180	Pla001G.180.1	.	.	.	.	.	.	.	.	.
Pla001G.147	Pla001G.147.1	SYD_ARATH^SYD_ARATH^Q:1892-4744,H:456-1405^80.02%ID^E:0^RecName: Full=Chromatin structure-remodeling complex protein SYD;^Eukaryota; Viridiplantae; Streptophyta; Embryophyta; Tracheophyta; Spermatophyta; Magnoliopsida; eudicotyledons; Gunneridae; Pentapetalae; rosids; malvids; Brassicales; Brassicaceae; Camelineae; Arabidopsis`SYD_ARATH^SYD_ARATH^Q:200-637,H:6-145^60.96%ID^E:1e-36^RecName: Full=C…	Pla001G.147.1.p1	188-11041[+]	SYD_ARATH^SYD_ARATH^Q:569-1565,H:456-1457^77.71%ID^E:0^RecName: Full=Chromatin structure-remodeling complex protein SYD;^Eukaryota; Viridiplantae; Streptophyta; Embryophyta; Tracheophyta; Spermatophyta; Magnoliopsida; eudicotyledons; Gunneridae; Pentapetalae; rosids; malvids; Brassicales; Brassicaceae; Camelineae; Arabidopsis`SYD_ARATH^SYD_ARATH^Q:5-150,H:6-145^60.96%ID^E:3e-42^RecName: Full=Chro…	PF04851.18^ResIII^Type III restriction enzyme, res subunit^867-1029^E:1.5e-10`PF00176.26^SNF2-rel_dom^SNF2-related domain^872-1162^E:3.8e-72`PF00271.34^Helicase_C^Helicase conserved C-terminal domain^1188-1301^E:3.8e-16`PF14619.9^SnAC^Snf2-ATP coupling, chromatin remodelling complex^1396-1492^E:2.7e-21	KEGG:ath:AT2G28290	GO:0005829^cellular_component^cytosol`GO:0005634^cellular_component^nucleus`GO:0005524^molecular_function^ATP binding`GO:0016887^molecular_function^ATP hydrolysis activity`GO:0008094^molecular_function^ATP-dependent activity, acting on DNA`GO:0140658^molecular_function^ATP-dependent chromatin remodeler activity`GO:0003682^molecular_function^chromatin binding`GO:0003677^molecular_function^DNA bind…	GO:0005829^cellular_component^cytosol`GO:0005634^cellular_component^nucleus`GO:0005524^molecular_function^ATP binding`GO:0016887^molecular_function^ATP hydrolysis activity`GO:0008094^molecular_function^ATP-dependent activity, acting on DNA`GO:0140658^molecular_function^ATP-dependent chromatin remodeler activity`GO:0003682^molecular_function^chromatin binding`GO:0003677^molecular_function^DNA bind…	GO:0003677^molecular_function^DNA binding`GO:0005524^molecular_function^ATP binding`GO:0016787^molecular_function^hydrolase activity`GO:0140658^molecular_function^ATP-dependent chromatin remodeler activity`GO:0042393^molecular_function^histone binding
Pla001G.147	Pla001G.147.2	SYD_ARATH^SYD_ARATH^Q:1867-4719,H:456-1405^80.02%ID^E:0^RecName: Full=Chromatin structure-remodeling complex protein SYD;^Eukaryota; Viridiplantae; Streptophyta; Embryophyta; Tracheophyta; Spermatophyta; Magnoliopsida; eudicotyledons; Gunneridae; Pentapetalae; rosids; malvids; Brassicales; Brassicaceae; Camelineae; Arabidopsis`SYD_ARATH^SYD_ARATH^Q:193-612,H:6-145^63.57%ID^E:1e-38^RecName: Full=C…	Pla001G.147.2.p1	181-11016[+]	SYD_ARATH^SYD_ARATH^Q:563-1559,H:456-1457^77.71%ID^E:0^RecName: Full=Chromatin structure-remodeling complex protein SYD;^Eukaryota; Viridiplantae; Streptophyta; Embryophyta; Tracheophyta; Spermatophyta; Magnoliopsida; eudicotyledons; Gunneridae; Pentapetalae; rosids; malvids; Brassicales; Brassicaceae; Camelineae; Arabidopsis`SYD_ARATH^SYD_ARATH^Q:5-144,H:6-145^63.57%ID^E:3e-44^RecName: Full=Chro…	PF04851.18^ResIII^Type III restriction enzyme, res subunit^861-1023^E:1.5e-10`PF00176.26^SNF2-rel_dom^SNF2-related domain^866-1156^E:3.8e-72`PF00271.34^Helicase_C^Helicase conserved C-terminal domain^1182-1295^E:3.8e-16`PF14619.9^SnAC^Snf2-ATP coupling, chromatin remodelling complex^1390-1486^E:2.7e-21	KEGG:ath:AT2G28290	GO:0005829^cellular_component^cytosol`GO:0005634^cellular_component^nucleus`GO:0005524^molecular_function^ATP binding`GO:0016887^molecular_function^ATP hydrolysis activity`GO:0008094^molecular_function^ATP-dependent activity, acting on DNA`GO:0140658^molecular_function^ATP-dependent chromatin remodeler activity`GO:0003682^molecular_function^chromatin binding`GO:0003677^molecular_function^DNA bind…	GO:0005829^cellular_component^cytosol`GO:0005634^cellular_component^nucleus`GO:0005524^molecular_function^ATP binding`GO:0016887^molecular_function^ATP hydrolysis activity`GO:0008094^molecular_function^ATP-dependent activity, acting on DNA`GO:0140658^molecular_function^ATP-dependent chromatin remodeler activity`GO:0003682^molecular_function^chromatin binding`GO:0003677^molecular_function^DNA bind…	GO:0003677^molecular_function^DNA binding`GO:0005524^molecular_function^ATP binding`GO:0016787^molecular_function^hydrolase activity`GO:0140658^molecular_function^ATP-dependent chromatin remodeler activity`GO:0042393^molecular_function^histone binding
Pla001G.127	Pla001G.127.1	CCME_ARATH^CCME_ARATH^Q:58-672,H:33-233^63.46%ID^E:4e-84^RecName: Full=Cytochrome c-type biogenesis protein CcmE homolog, mitochondrial {ECO:0000305};^Eukaryota; Viridiplantae; Streptophyta; Embryophyta; Tracheophyta; Spermatophyta; Magnoliopsida; eudicotyledons; Gunneridae; Pentapetalae; rosids; malvids; Brassicales; Brassicaceae; Camelineae; Arabidopsis	Pla001G.127.1.p1	1-744[+]	CCME_ARATH^CCME_ARATH^Q:20-233,H:33-242^63.59%ID^E:1e-91^RecName: Full=Cytochrome c-type biogenesis protein CcmE homolog, mitochondrial {ECO:0000305};^Eukaryota; Viridiplantae; Streptophyta; Embryophyta; Tracheophyta; Spermatophyta; Magnoliopsida; eudicotyledons; Gunneridae; Pentapetalae; rosids; malvids; Brassicales; Brassicaceae; Camelineae; Arabidopsis	PF03100.18^CcmE^CcmE^65-219^E:1.9e-44	KEGG:ath:AT3G51790	GO:0005743^cellular_component^mitochondrial inner membrane`GO:0005758^cellular_component^mitochondrial intermembrane space`GO:0005886^cellular_component^plasma membrane`GO:0020037^molecular_function^heme binding`GO:0046872^molecular_function^metal ion binding`GO:0017004^biological_process^cytochrome complex assembly`GO:0017003^biological_process^protein-heme linkage	GO:0005743^cellular_component^mitochondrial inner membrane`GO:0005758^cellular_component^mitochondrial intermembrane space`GO:0005886^cellular_component^plasma membrane`GO:0020037^molecular_function^heme binding`GO:0046872^molecular_function^metal ion binding`GO:0017004^biological_process^cytochrome complex assembly`GO:0017003^biological_process^protein-heme linkage	GO:0020037^molecular_function^heme binding`GO:0017003^biological_process^protein-heme linkage`GO:0017004^biological_process^cytochrome complex assembly
Pla001G.137	Pla001G.137.1	MAIL2_ARATH^MAIL2_ARATH^Q:698-946,H:21-101^36.14%ID^E:1e-06^RecName: Full=Protein MAIN-LIKE 2 {ECO:0000303|PubMed:24635680};^Eukaryota; Viridiplantae; Streptophyta; Embryophyta; Tracheophyta; Spermatophyta; Magnoliopsida; eudicotyledons; Gunneridae; Pentapetalae; rosids; malvids; Brassicales; Brassicaceae; Camelineae; Arabidopsis	.	.	.	.	KEGG:ath:AT2G04865	GO:0005634^cellular_component^nucleus`GO:0008483^molecular_function^transaminase activity`GO:0010073^biological_process^meristem maintenance	.	.
Pla001G.145	Pla001G.145.1	HMA4_ORYSJ^HMA4_ORYSJ^Q:736-347,H:838-967^80%ID^E:4e-49^RecName: Full=Copper-transporting ATPase HMA4 {ECO:0000305};^Eukaryota; Viridiplantae; Streptophyta; Embryophyta; Tracheophyta; Spermatophyta; Magnoliopsida; Liliopsida; Poales; Poaceae; BOP clade; Oryzoideae; Oryzeae; Oryzinae; Oryza; Oryza sativa`HMA4_ORYSJ^HMA4_ORYSJ^Q:1488-1129,H:640-759^44.17%ID^E:9e-44^RecName: Full=Copper-transporting…	Pla001G.145.1.p1	344-727[-]	HMA5_ORYSJ^HMA5_ORYSJ^Q:3-121,H:880-998^78.15%ID^E:4e-55^RecName: Full=Copper-transporting ATPase HMA5 {ECO:0000305};^Eukaryota; Viridiplantae; Streptophyta; Embryophyta; Tracheophyta; Spermatophyta; Magnoliopsida; Liliopsida; Poales; Poaceae; BOP clade; Oryzoideae; Oryzeae; Oryzinae; Oryza; Oryza sativa	.	KEGG:osa:4336625	GO:0005774^cellular_component^vacuolar membrane`GO:0005524^molecular_function^ATP binding`GO:0016887^molecular_function^ATP hydrolysis activity`GO:0005507^molecular_function^copper ion binding`GO:0140581^molecular_function^P-type monovalent copper transporter activity	GO:0005886^cellular_component^plasma membrane`GO:0005524^molecular_function^ATP binding`GO:0016887^molecular_function^ATP hydrolysis activity`GO:0005507^molecular_function^copper ion binding`GO:0140581^molecular_function^P-type monovalent copper transporter activity	.
Pla001G.146	Pla001G.146.1	HMA5_ARATH^HMA5_ARATH^Q:1695-2534,H:105-388^42.86%ID^E:3e-119^RecName: Full=Probable copper-transporting ATPase HMA5;^Eukaryota; Viridiplantae; Streptophyta; Embryophyta; Tracheophyta; Spermatophyta; Magnoliopsida; eudicotyledons; Gunneridae; Pentapetalae; rosids; malvids; Brassicales; Brassicaceae; Camelineae; Arabidopsis`HMA5_ARATH^HMA5_ARATH^Q:2522-3076,H:385-569^57.3%ID^E:3e-119^RecName: Full…	Pla001G.146.1.p2	2540-2857[+]	HMA4_ORYSJ^HMA4_ORYSJ^Q:3-101,H:373-471^72.73%ID^E:2e-42^RecName: Full=Copper-transporting ATPase HMA4 {ECO:0000305};^Eukaryota; Viridiplantae; Streptophyta; Embryophyta; Tracheophyta; Spermatophyta; Magnoliopsida; Liliopsida; Poales; Poaceae; BOP clade; Oryzoideae; Oryzeae; Oryzinae; Oryza; Oryza sativa	.	KEGG:osa:4328616	GO:0016020^cellular_component^membrane`GO:0005524^molecular_function^ATP binding`GO:0016887^molecular_function^ATP hydrolysis activity`GO:0005507^molecular_function^copper ion binding`GO:0140581^molecular_function^P-type monovalent copper transporter activity`GO:0010273^biological_process^detoxification of copper ion`GO:0046688^biological_process^response to copper ion	GO:0005774^cellular_component^vacuolar membrane`GO:0005524^molecular_function^ATP binding`GO:0016887^molecular_function^ATP hydrolysis activity`GO:0005507^molecular_function^copper ion binding`GO:0140581^molecular_function^P-type monovalent copper transporter activity	.
Pla001G.146	Pla001G.146.1	HMA5_ARATH^HMA5_ARATH^Q:1695-2534,H:105-388^42.86%ID^E:3e-119^RecName: Full=Probable copper-transporting ATPase HMA5;^Eukaryota; Viridiplantae; Streptophyta; Embryophyta; Tracheophyta; Spermatophyta; Magnoliopsida; eudicotyledons; Gunneridae; Pentapetalae; rosids; malvids; Brassicales; Brassicaceae; Camelineae; Arabidopsis`HMA5_ARATH^HMA5_ARATH^Q:2522-3076,H:385-569^57.3%ID^E:3e-119^RecName: Full…	Pla001G.146.1.p3	1319-1630[+]	HMA4_ORYSJ^HMA4_ORYSJ^Q:10-101,H:1-92^35.87%ID^E:2e-10^RecName: Full=Copper-transporting ATPase HMA4 {ECO:0000305};^Eukaryota; Viridiplantae; Streptophyta; Embryophyta; Tracheophyta; Spermatophyta; Magnoliopsida; Liliopsida; Poales; Poaceae; BOP clade; Oryzoideae; Oryzeae; Oryzinae; Oryza; Oryza sativa	PF00403.29^HMA^Heavy-metal-associated domain^49-94^E:8e-09	KEGG:osa:4328616	GO:0016020^cellular_component^membrane`GO:0005524^molecular_function^ATP binding`GO:0016887^molecular_function^ATP hydrolysis activity`GO:0005507^molecular_function^copper ion binding`GO:0140581^molecular_function^P-type monovalent copper transporter activity`GO:0010273^biological_process^detoxification of copper ion`GO:0046688^biological_process^response to copper ion	GO:0005774^cellular_component^vacuolar membrane`GO:0005524^molecular_function^ATP binding`GO:0016887^molecular_function^ATP hydrolysis activity`GO:0005507^molecular_function^copper ion binding`GO:0140581^molecular_function^P-type monovalent copper transporter activity	GO:0046872^molecular_function^metal ion binding
Pla001G.146	Pla001G.146.1	HMA5_ARATH^HMA5_ARATH^Q:1695-2534,H:105-388^42.86%ID^E:3e-119^RecName: Full=Probable copper-transporting ATPase HMA5;^Eukaryota; Viridiplantae; Streptophyta; Embryophyta; Tracheophyta; Spermatophyta; Magnoliopsida; eudicotyledons; Gunneridae; Pentapetalae; rosids; malvids; Brassicales; Brassicaceae; Camelineae; Arabidopsis`HMA5_ARATH^HMA5_ARATH^Q:2522-3076,H:385-569^57.3%ID^E:3e-119^RecName: Full…	Pla001G.146.1.p1	1752-2543[+]	HMA4_ORYSJ^HMA4_ORYSJ^Q:1-261,H:110-368^59.54%ID^E:5e-107^RecName: Full=Copper-transporting ATPase HMA4 {ECO:0000305};^Eukaryota; Viridiplantae; Streptophyta; Embryophyta; Tracheophyta; Spermatophyta; Magnoliopsida; Liliopsida; Poales; Poaceae; BOP clade; Oryzoideae; Oryzeae; Oryzinae; Oryza; Oryza sativa	PF00403.29^HMA^Heavy-metal-associated domain^6-64^E:3.5e-09	KEGG:osa:4328616	GO:0016020^cellular_component^membrane`GO:0005524^molecular_function^ATP binding`GO:0016887^molecular_function^ATP hydrolysis activity`GO:0005507^molecular_function^copper ion binding`GO:0140581^molecular_function^P-type monovalent copper transporter activity`GO:0010273^biological_process^detoxification of copper ion`GO:0046688^biological_process^response to copper ion	GO:0005774^cellular_component^vacuolar membrane`GO:0005524^molecular_function^ATP binding`GO:0016887^molecular_function^ATP hydrolysis activity`GO:0005507^molecular_function^copper ion binding`GO:0140581^molecular_function^P-type monovalent copper transporter activity	GO:0046872^molecular_function^metal ion binding
Pla001G.146	Pla001G.146.2	HMA4_ORYSJ^HMA4_ORYSJ^Q:1528-2847,H:88-550^53.6%ID^E:2e-148^RecName: Full=Copper-transporting ATPase HMA4 {ECO:0000305};^Eukaryota; Viridiplantae; Streptophyta; Embryophyta; Tracheophyta; Spermatophyta; Magnoliopsida; Liliopsida; Poales; Poaceae; BOP clade; Oryzoideae; Oryzeae; Oryzinae; Oryza; Oryza sativa`HMA4_ORYSJ^HMA4_ORYSJ^Q:1188-1463,H:1-92^35.87%ID^E:9e-08^RecName: Full=Copper-transportin…	Pla001G.146.2.p2	2371-2688[+]	HMA4_ORYSJ^HMA4_ORYSJ^Q:3-101,H:373-471^72.73%ID^E:2e-42^RecName: Full=Copper-transporting ATPase HMA4 {ECO:0000305};^Eukaryota; Viridiplantae; Streptophyta; Embryophyta; Tracheophyta; Spermatophyta; Magnoliopsida; Liliopsida; Poales; Poaceae; BOP clade; Oryzoideae; Oryzeae; Oryzinae; Oryza; Oryza sativa	.	KEGG:osa:4328616	GO:0005774^cellular_component^vacuolar membrane`GO:0005524^molecular_function^ATP binding`GO:0016887^molecular_function^ATP hydrolysis activity`GO:0005507^molecular_function^copper ion binding`GO:0140581^molecular_function^P-type monovalent copper transporter activity	GO:0005774^cellular_component^vacuolar membrane`GO:0005524^molecular_function^ATP binding`GO:0016887^molecular_function^ATP hydrolysis activity`GO:0005507^molecular_function^copper ion binding`GO:0140581^molecular_function^P-type monovalent copper transporter activity	.
Pla001G.146	Pla001G.146.2	HMA4_ORYSJ^HMA4_ORYSJ^Q:1528-2847,H:88-550^53.6%ID^E:2e-148^RecName: Full=Copper-transporting ATPase HMA4 {ECO:0000305};^Eukaryota; Viridiplantae; Streptophyta; Embryophyta; Tracheophyta; Spermatophyta; Magnoliopsida; Liliopsida; Poales; Poaceae; BOP clade; Oryzoideae; Oryzeae; Oryzinae; Oryza; Oryza sativa`HMA4_ORYSJ^HMA4_ORYSJ^Q:1188-1463,H:1-92^35.87%ID^E:9e-08^RecName: Full=Copper-transportin…	Pla001G.146.2.p3	1161-1472[+]	HMA4_ORYSJ^HMA4_ORYSJ^Q:10-101,H:1-92^35.87%ID^E:2e-10^RecName: Full=Copper-transporting ATPase HMA4 {ECO:0000305};^Eukaryota; Viridiplantae; Streptophyta; Embryophyta; Tracheophyta; Spermatophyta; Magnoliopsida; Liliopsida; Poales; Poaceae; BOP clade; Oryzoideae; Oryzeae; Oryzinae; Oryza; Oryza sativa	PF00403.29^HMA^Heavy-metal-associated domain^49-94^E:8e-09	KEGG:osa:4328616	GO:0005774^cellular_component^vacuolar membrane`GO:0005524^molecular_function^ATP binding`GO:0016887^molecular_function^ATP hydrolysis activity`GO:0005507^molecular_function^copper ion binding`GO:0140581^molecular_function^P-type monovalent copper transporter activity	GO:0005774^cellular_component^vacuolar membrane`GO:0005524^molecular_function^ATP binding`GO:0016887^molecular_function^ATP hydrolysis activity`GO:0005507^molecular_function^copper ion binding`GO:0140581^molecular_function^P-type monovalent copper transporter activity	GO:0046872^molecular_function^metal ion binding
Pla001G.146	Pla001G.146.2	HMA4_ORYSJ^HMA4_ORYSJ^Q:1528-2847,H:88-550^53.6%ID^E:2e-148^RecName: Full=Copper-transporting ATPase HMA4 {ECO:0000305};^Eukaryota; Viridiplantae; Streptophyta; Embryophyta; Tracheophyta; Spermatophyta; Magnoliopsida; Liliopsida; Poales; Poaceae; BOP clade; Oryzoideae; Oryzeae; Oryzinae; Oryza; Oryza sativa`HMA4_ORYSJ^HMA4_ORYSJ^Q:1188-1463,H:1-92^35.87%ID^E:9e-08^RecName: Full=Copper-transportin…	Pla001G.146.2.p1	1594-2304[+]	HMA4_ORYSJ^HMA4_ORYSJ^Q:1-230,H:110-337^57.14%ID^E:3e-87^RecName: Full=Copper-transporting ATPase HMA4 {ECO:0000305};^Eukaryota; Viridiplantae; Streptophyta; Embryophyta; Tracheophyta; Spermatophyta; Magnoliopsida; Liliopsida; Poales; Poaceae; BOP clade; Oryzoideae; Oryzeae; Oryzinae; Oryza; Oryza sativa	PF00403.29^HMA^Heavy-metal-associated domain^6-64^E:2.9e-09`PF00403.29^HMA^Heavy-metal-associated domain^84-139^E:2.3e-05	KEGG:osa:4328616	GO:0005774^cellular_component^vacuolar membrane`GO:0005524^molecular_function^ATP binding`GO:0016887^molecular_function^ATP hydrolysis activity`GO:0005507^molecular_function^copper ion binding`GO:0140581^molecular_function^P-type monovalent copper transporter activity	GO:0005774^cellular_component^vacuolar membrane`GO:0005524^molecular_function^ATP binding`GO:0016887^molecular_function^ATP hydrolysis activity`GO:0005507^molecular_function^copper ion binding`GO:0140581^molecular_function^P-type monovalent copper transporter activity	GO:0046872^molecular_function^metal ion binding
Pla001G.141	Pla001G.141.1	SUCD_METS5^SUCD_METS5^Q:467-1558,H:1-354^42.31%ID^E:7e-77^RecName: Full=Succinate-semialdehyde dehydrogenase (acetylating);^Archaea; Crenarchaeota; Thermoprotei; Sulfolobales; Sulfolobaceae; Metallosphaera	Pla001G.141.1.p1	209-1585[+]	SUCD_METS5^SUCD_METS5^Q:87-450,H:1-354^42.31%ID^E:7e-78^RecName: Full=Succinate-semialdehyde dehydrogenase (acetylating);^Archaea; Crenarchaeota; Thermoprotei; Sulfolobales; Sulfolobaceae; Metallosphaera	PF08240.15^ADH_N^Alcohol dehydrogenase GroES-like domain^112-242^E:1.2e-27`PF00107.29^ADH_zinc_N^Zinc-binding dehydrogenase^287-418^E:1.8e-34`PF13602.9^ADH_zinc_N_2^Zinc-binding dehydrogenase^321-455^E:1.4e-12	KEGG:mse:Msed_1424	GO:0016491^molecular_function^oxidoreductase activity`GO:0008270^molecular_function^zinc ion binding	GO:0016491^molecular_function^oxidoreductase activity`GO:0008270^molecular_function^zinc ion binding	.
Pla001G.141	Pla001G.141.2	SUCD_METS5^SUCD_METS5^Q:566-1258,H:126-354^41.56%ID^E:1e-40^RecName: Full=Succinate-semialdehyde dehydrogenase (acetylating);^Archaea; Crenarchaeota; Thermoprotei; Sulfolobales; Sulfolobaceae; Metallosphaera	Pla001G.141.2.p1	209-1285[+]	SUCD_METS5^SUCD_METS5^Q:120-350,H:126-354^41.56%ID^E:5e-41^RecName: Full=Succinate-semialdehyde dehydrogenase (acetylating);^Archaea; Crenarchaeota; Thermoprotei; Sulfolobales; Sulfolobaceae; Metallosphaera	PF00107.29^ADH_zinc_N^Zinc-binding dehydrogenase^187-318^E:1.1e-34`PF13602.9^ADH_zinc_N_2^Zinc-binding dehydrogenase^221-355^E:8.7e-13	KEGG:mse:Msed_1424	GO:0016491^molecular_function^oxidoreductase activity`GO:0008270^molecular_function^zinc ion binding	GO:0016491^molecular_function^oxidoreductase activity`GO:0008270^molecular_function^zinc ion binding	.
Pla001G.134	Pla001G.134.1	.	.	.	.	.	.	.	.	.
Pla001G.139	Pla001G.139.1	MAIL1_ARATH^MAIL1_ARATH^Q:448-1401,H:9-357^23.78%ID^E:2e-10^RecName: Full=Protein MAIN-LIKE 1 {ECO:0000303|PubMed:24635680};^Eukaryota; Viridiplantae; Streptophyta; Embryophyta; Tracheophyta; Spermatophyta; Magnoliopsida; eudicotyledons; Gunneridae; Pentapetalae; rosids; malvids; Brassicales; Brassicaceae; Camelineae; Arabidopsis	Pla001G.139.1.p1	1024-1359[+]	.	.	KEGG:ath:AT2G25010	GO:0005634^cellular_component^nucleus`GO:0008483^molecular_function^transaminase activity`GO:0010073^biological_process^meristem maintenance`GO:0010082^biological_process^regulation of root meristem growth	.	.
Pla001G.139	Pla001G.139.2	MAIL1_ARATH^MAIL1_ARATH^Q:448-1401,H:9-357^23.78%ID^E:2e-10^RecName: Full=Protein MAIN-LIKE 1 {ECO:0000303|PubMed:24635680};^Eukaryota; Viridiplantae; Streptophyta; Embryophyta; Tracheophyta; Spermatophyta; Magnoliopsida; eudicotyledons; Gunneridae; Pentapetalae; rosids; malvids; Brassicales; Brassicaceae; Camelineae; Arabidopsis	Pla001G.139.2.p1	1024-1359[+]	.	.	KEGG:ath:AT2G25010	GO:0005634^cellular_component^nucleus`GO:0008483^molecular_function^transaminase activity`GO:0010073^biological_process^meristem maintenance`GO:0010082^biological_process^regulation of root meristem growth	.	.
Pla001G.139	Pla001G.139.3	MAIL1_ARATH^MAIL1_ARATH^Q:448-1401,H:9-357^23.78%ID^E:1e-10^RecName: Full=Protein MAIN-LIKE 1 {ECO:0000303|PubMed:24635680};^Eukaryota; Viridiplantae; Streptophyta; Embryophyta; Tracheophyta; Spermatophyta; Magnoliopsida; eudicotyledons; Gunneridae; Pentapetalae; rosids; malvids; Brassicales; Brassicaceae; Camelineae; Arabidopsis	Pla001G.139.3.p1	1024-1359[+]	.	.	KEGG:ath:AT2G25010	GO:0005634^cellular_component^nucleus`GO:0008483^molecular_function^transaminase activity`GO:0010073^biological_process^meristem maintenance`GO:0010082^biological_process^regulation of root meristem growth	.	.
Pla001G.140	Pla001G.140.1	.	.	.	.	.	.	.	.	.
Pla001G.135	Pla001G.135.1	.	Pla001G.135.1.p1	3-674[+]	.	.	.	.	.	.
Pla001G.136	Pla001G.136.1	.	.	.	.	.	.	.	.	.
Pla001G.200	Pla001G.200.1	SAP5_ARATH^SAP5_ARATH^Q:166-654,H:1-160^50.6%ID^E:6e-38^RecName: Full=Zinc finger A20 and AN1 domain-containing stress-associated protein 5;^Eukaryota; Viridiplantae; Streptophyta; Embryophyta; Tracheophyta; Spermatophyta; Magnoliopsida; eudicotyledons; Gunneridae; Pentapetalae; rosids; malvids; Brassicales; Brassicaceae; Camelineae; Arabidopsis	Pla001G.200.1.p1	166-657[+]	SAP5_ARATH^SAP5_ARATH^Q:1-163,H:1-160^51.19%ID^E:2e-40^RecName: Full=Zinc finger A20 and AN1 domain-containing stress-associated protein 5;^Eukaryota; Viridiplantae; Streptophyta; Embryophyta; Tracheophyta; Spermatophyta; Magnoliopsida; eudicotyledons; Gunneridae; Pentapetalae; rosids; malvids; Brassicales; Brassicaceae; Camelineae; Arabidopsis	PF01428.19^zf-AN1^AN1-like Zinc finger^102-141^E:1.3e-11	KEGG:ath:AT3G12630	GO:0005634^cellular_component^nucleus`GO:0003677^molecular_function^DNA binding`GO:0004842^molecular_function^ubiquitin-protein transferase activity`GO:0008270^molecular_function^zinc ion binding`GO:0051865^biological_process^protein autoubiquitination`GO:0016567^biological_process^protein ubiquitination`GO:0006970^biological_process^response to osmotic stress`GO:0009414^biological_process^respon…	GO:0005634^cellular_component^nucleus`GO:0003677^molecular_function^DNA binding`GO:0004842^molecular_function^ubiquitin-protein transferase activity`GO:0008270^molecular_function^zinc ion binding`GO:0051865^biological_process^protein autoubiquitination`GO:0016567^biological_process^protein ubiquitination`GO:0006970^biological_process^response to osmotic stress`GO:0009414^biological_process^respon…	GO:0008270^molecular_function^zinc ion binding
Pla001G.133	Pla001G.133.1	.	.	.	.	.	.	.	.	.
Pla001G.144	Pla001G.144.1	TB22B_HUMAN^TB22B_HUMAN^Q:708-1700,H:176-502^50.3%ID^E:4e-109^RecName: Full=TBC1 domain family member 22B;^Eukaryota; Metazoa; Chordata; Craniata; Vertebrata; Euteleostomi; Mammalia; Eutheria; Euarchontoglires; Primates; Haplorrhini; Catarrhini; Hominidae; Homo	Pla001G.144.1.p1	339-1712[+]	TB22B_HUMAN^TB22B_HUMAN^Q:124-454,H:176-502^50.3%ID^E:6e-112^RecName: Full=TBC1 domain family member 22B;^Eukaryota; Metazoa; Chordata; Craniata; Vertebrata; Euteleostomi; Mammalia; Eutheria; Euarchontoglires; Primates; Haplorrhini; Catarrhini; Hominidae; Homo	PF00566.21^RabGAP-TBC^Rab-GTPase-TBC domain^164-408^E:1.4e-53	KEGG:hsa:55633	GO:0071889^molecular_function^14-3-3 protein binding`GO:0005096^molecular_function^GTPase activator activity`GO:0090630^biological_process^activation of GTPase activity	GO:0071889^molecular_function^14-3-3 protein binding`GO:0005096^molecular_function^GTPase activator activity`GO:0090630^biological_process^activation of GTPase activity	.
Pla001G.144	Pla001G.144.2	TB22B_HUMAN^TB22B_HUMAN^Q:730-1572,H:224-502^50.35%ID^E:5e-89^RecName: Full=TBC1 domain family member 22B;^Eukaryota; Metazoa; Chordata; Craniata; Vertebrata; Euteleostomi; Mammalia; Eutheria; Euarchontoglires; Primates; Haplorrhini; Catarrhini; Hominidae; Homo	Pla001G.144.2.p1	859-1584[+]	GYP1_SCHPO^GYP1_SCHPO^Q:3-239,H:274-512^51.67%ID^E:3e-87^RecName: Full=GTPase-activating protein gyp1;^Eukaryota; Fungi; Dikarya; Ascomycota; Taphrinomycotina; Schizosaccharomycetes; Schizosaccharomycetales; Schizosaccharomycetaceae; Schizosaccharomyces	PF00566.21^RabGAP-TBC^Rab-GTPase-TBC domain^3-192^E:7.5e-48	KEGG:spo:SPBC530.01	GO:0071889^molecular_function^14-3-3 protein binding`GO:0005096^molecular_function^GTPase activator activity`GO:0090630^biological_process^activation of GTPase activity	GO:0005737^cellular_component^cytoplasm`GO:0005829^cellular_component^cytosol`GO:0005794^cellular_component^Golgi apparatus`GO:0005795^cellular_component^Golgi stack`GO:0005634^cellular_component^nucleus`GO:0005096^molecular_function^GTPase activator activity`GO:0090630^biological_process^activation of GTPase activity`GO:0016192^biological_process^vesicle-mediated transport	.
Pla001G.144	Pla001G.144.2	TB22B_HUMAN^TB22B_HUMAN^Q:730-1572,H:224-502^50.35%ID^E:5e-89^RecName: Full=TBC1 domain family member 22B;^Eukaryota; Metazoa; Chordata; Craniata; Vertebrata; Euteleostomi; Mammalia; Eutheria; Euarchontoglires; Primates; Haplorrhini; Catarrhini; Hominidae; Homo	Pla001G.144.2.p2	233-775[+]	.	.	KEGG:hsa:55633	GO:0071889^molecular_function^14-3-3 protein binding`GO:0005096^molecular_function^GTPase activator activity`GO:0090630^biological_process^activation of GTPase activity	.	.
Pla001G.122	Pla001G.122.1	WRK28_ARATH^WRK28_ARATH^Q:355-963,H:22-236^50.7%ID^E:3e-51^RecName: Full=WRKY transcription factor 28;^Eukaryota; Viridiplantae; Streptophyta; Embryophyta; Tracheophyta; Spermatophyta; Magnoliopsida; eudicotyledons; Gunneridae; Pentapetalae; rosids; malvids; Brassicales; Brassicaceae; Camelineae; Arabidopsis	Pla001G.122.1.p1	253-1188[+]	WRK28_ARATH^WRK28_ARATH^Q:35-311,H:22-318^44.52%ID^E:3e-58^RecName: Full=WRKY transcription factor 28;^Eukaryota; Viridiplantae; Streptophyta; Embryophyta; Tracheophyta; Spermatophyta; Magnoliopsida; eudicotyledons; Gunneridae; Pentapetalae; rosids; malvids; Brassicales; Brassicaceae; Camelineae; Arabidopsis	PF03106.18^WRKY^WRKY DNA -binding domain^173-229^E:5.7e-26	KEGG:ath:AT4G18170	GO:0005634^cellular_component^nucleus`GO:0003700^molecular_function^DNA-binding transcription factor activity`GO:0043565^molecular_function^sequence-specific DNA binding`GO:1900057^biological_process^positive regulation of leaf senescence`GO:0042659^biological_process^regulation of cell fate specification	GO:0005634^cellular_component^nucleus`GO:0003700^molecular_function^DNA-binding transcription factor activity`GO:0043565^molecular_function^sequence-specific DNA binding`GO:1900057^biological_process^positive regulation of leaf senescence`GO:0042659^biological_process^regulation of cell fate specification	GO:0003700^molecular_function^DNA-binding transcription factor activity`GO:0043565^molecular_function^sequence-specific DNA binding`GO:0006355^biological_process^regulation of DNA-templated transcription
Pla001G.203	Pla001G.203.1	BLH1_ARATH^BLH1_ARATH^Q:1250-2764,H:190-680^43.98%ID^E:2e-89^RecName: Full=BEL1-like homeodomain protein 1;^Eukaryota; Viridiplantae; Streptophyta; Embryophyta; Tracheophyta; Spermatophyta; Magnoliopsida; eudicotyledons; Gunneridae; Pentapetalae; rosids; malvids; Brassicales; Brassicaceae; Camelineae; Arabidopsis	Pla001G.203.1.p1	602-2767[+]	BLH1_ARATH^BLH1_ARATH^Q:2-721,H:4-680^40.08%ID^E:2e-122^RecName: Full=BEL1-like homeodomain protein 1;^Eukaryota; Viridiplantae; Streptophyta; Embryophyta; Tracheophyta; Spermatophyta; Magnoliopsida; eudicotyledons; Gunneridae; Pentapetalae; rosids; malvids; Brassicales; Brassicaceae; Camelineae; Arabidopsis	PF07526.14^POX^Associated with HOX^216-351^E:2e-48`PF05920.14^Homeobox_KN^Homeobox KN domain^417-456^E:4.4e-18`PF00046.32^Homeodomain^Homeodomain^419-456^E:9.3e-08	KEGG:ath:AT2G35940	GO:0005737^cellular_component^cytoplasm`GO:0005634^cellular_component^nucleus`GO:0003677^molecular_function^DNA binding`GO:0003700^molecular_function^DNA-binding transcription factor activity`GO:0000981^molecular_function^DNA-binding transcription factor activity, RNA polymerase II-specific`GO:0046982^molecular_function^protein heterodimerization activity`GO:0042803^molecular_function^protein hom…	GO:0005737^cellular_component^cytoplasm`GO:0005634^cellular_component^nucleus`GO:0003677^molecular_function^DNA binding`GO:0003700^molecular_function^DNA-binding transcription factor activity`GO:0000981^molecular_function^DNA-binding transcription factor activity, RNA polymerase II-specific`GO:0046982^molecular_function^protein heterodimerization activity`GO:0042803^molecular_function^protein hom…	GO:0003677^molecular_function^DNA binding`GO:0006355^biological_process^regulation of DNA-templated transcription
Pla001G.203	Pla001G.203.2	BLH1_ARATH^BLH1_ARATH^Q:1277-2791,H:190-680^43.98%ID^E:1e-89^RecName: Full=BEL1-like homeodomain protein 1;^Eukaryota; Viridiplantae; Streptophyta; Embryophyta; Tracheophyta; Spermatophyta; Magnoliopsida; eudicotyledons; Gunneridae; Pentapetalae; rosids; malvids; Brassicales; Brassicaceae; Camelineae; Arabidopsis	Pla001G.203.2.p1	629-2794[+]	BLH1_ARATH^BLH1_ARATH^Q:2-721,H:4-680^40.08%ID^E:2e-122^RecName: Full=BEL1-like homeodomain protein 1;^Eukaryota; Viridiplantae; Streptophyta; Embryophyta; Tracheophyta; Spermatophyta; Magnoliopsida; eudicotyledons; Gunneridae; Pentapetalae; rosids; malvids; Brassicales; Brassicaceae; Camelineae; Arabidopsis	PF07526.14^POX^Associated with HOX^216-351^E:2e-48`PF05920.14^Homeobox_KN^Homeobox KN domain^417-456^E:4.4e-18`PF00046.32^Homeodomain^Homeodomain^419-456^E:9.3e-08	KEGG:ath:AT2G35940	GO:0005737^cellular_component^cytoplasm`GO:0005634^cellular_component^nucleus`GO:0003677^molecular_function^DNA binding`GO:0003700^molecular_function^DNA-binding transcription factor activity`GO:0000981^molecular_function^DNA-binding transcription factor activity, RNA polymerase II-specific`GO:0046982^molecular_function^protein heterodimerization activity`GO:0042803^molecular_function^protein hom…	GO:0005737^cellular_component^cytoplasm`GO:0005634^cellular_component^nucleus`GO:0003677^molecular_function^DNA binding`GO:0003700^molecular_function^DNA-binding transcription factor activity`GO:0000981^molecular_function^DNA-binding transcription factor activity, RNA polymerase II-specific`GO:0046982^molecular_function^protein heterodimerization activity`GO:0042803^molecular_function^protein hom…	GO:0003677^molecular_function^DNA binding`GO:0006355^biological_process^regulation of DNA-templated transcription
Pla001G.203	Pla001G.203.3	BLH1_ARATH^BLH1_ARATH^Q:1314-2828,H:190-680^43.98%ID^E:2e-89^RecName: Full=BEL1-like homeodomain protein 1;^Eukaryota; Viridiplantae; Streptophyta; Embryophyta; Tracheophyta; Spermatophyta; Magnoliopsida; eudicotyledons; Gunneridae; Pentapetalae; rosids; malvids; Brassicales; Brassicaceae; Camelineae; Arabidopsis	Pla001G.203.3.p1	666-2831[+]	BLH1_ARATH^BLH1_ARATH^Q:2-721,H:4-680^40.08%ID^E:2e-122^RecName: Full=BEL1-like homeodomain protein 1;^Eukaryota; Viridiplantae; Streptophyta; Embryophyta; Tracheophyta; Spermatophyta; Magnoliopsida; eudicotyledons; Gunneridae; Pentapetalae; rosids; malvids; Brassicales; Brassicaceae; Camelineae; Arabidopsis	PF07526.14^POX^Associated with HOX^216-351^E:2e-48`PF05920.14^Homeobox_KN^Homeobox KN domain^417-456^E:4.4e-18`PF00046.32^Homeodomain^Homeodomain^419-456^E:9.3e-08	KEGG:ath:AT2G35940	GO:0005737^cellular_component^cytoplasm`GO:0005634^cellular_component^nucleus`GO:0003677^molecular_function^DNA binding`GO:0003700^molecular_function^DNA-binding transcription factor activity`GO:0000981^molecular_function^DNA-binding transcription factor activity, RNA polymerase II-specific`GO:0046982^molecular_function^protein heterodimerization activity`GO:0042803^molecular_function^protein hom…	GO:0005737^cellular_component^cytoplasm`GO:0005634^cellular_component^nucleus`GO:0003677^molecular_function^DNA binding`GO:0003700^molecular_function^DNA-binding transcription factor activity`GO:0000981^molecular_function^DNA-binding transcription factor activity, RNA polymerase II-specific`GO:0046982^molecular_function^protein heterodimerization activity`GO:0042803^molecular_function^protein hom…	GO:0003677^molecular_function^DNA binding`GO:0006355^biological_process^regulation of DNA-templated transcription
Pla001G.143	Pla001G.143.1	LHW_ARATH^LHW_ARATH^Q:2491-3720,H:295-646^51.93%ID^E:2e-97^RecName: Full=Transcription factor LHW;^Eukaryota; Viridiplantae; Streptophyta; Embryophyta; Tracheophyta; Spermatophyta; Magnoliopsida; eudicotyledons; Gunneridae; Pentapetalae; rosids; malvids; Brassicales; Brassicaceae; Camelineae; Arabidopsis`LHW_ARATH^LHW_ARATH^Q:862-1806,H:1-268^45.14%ID^E:2e-67^RecName: Full=Transcription factor LH…	Pla001G.143.1.p1	862-3738[+]	LHW_ARATH^LHW_ARATH^Q:544-953,H:295-646^52.66%ID^E:8e-112^RecName: Full=Transcription factor LHW;^Eukaryota; Viridiplantae; Streptophyta; Embryophyta; Tracheophyta; Spermatophyta; Magnoliopsida; eudicotyledons; Gunneridae; Pentapetalae; rosids; malvids; Brassicales; Brassicaceae; Camelineae; Arabidopsis`LHW_ARATH^LHW_ARATH^Q:1-315,H:1-268^45.14%ID^E:7e-69^RecName: Full=Transcription factor LHW;^E…	PF14215.9^bHLH-MYC_N^bHLH-MYC and R2R3-MYB transcription factors N-terminal^5-177^E:2.4e-32	KEGG:ath:AT2G27230	GO:0005634^cellular_component^nucleus`GO:0003677^molecular_function^DNA binding`GO:0003700^molecular_function^DNA-binding transcription factor activity`GO:0042803^molecular_function^protein homodimerization activity`GO:0010078^biological_process^maintenance of root meristem identity`GO:0045893^biological_process^positive regulation of DNA-templated transcription`GO:0006355^biological_process^regu…	GO:0005634^cellular_component^nucleus`GO:0003677^molecular_function^DNA binding`GO:0003700^molecular_function^DNA-binding transcription factor activity`GO:0042803^molecular_function^protein homodimerization activity`GO:0010078^biological_process^maintenance of root meristem identity`GO:0045893^biological_process^positive regulation of DNA-templated transcription`GO:0006355^biological_process^regu…	.
Pla001G.152	Pla001G.152.1	AB3F_ARATH^AB3F_ARATH^Q:1069-1302,H:406-480^70.51%ID^E:2e-50^RecName: Full=ABC transporter F family member 3;^Eukaryota; Viridiplantae; Streptophyta; Embryophyta; Tracheophyta; Spermatophyta; Magnoliopsida; eudicotyledons; Gunneridae; Pentapetalae; rosids; malvids; Brassicales; Brassicaceae; Camelineae; Arabidopsis`AB3F_ARATH^AB3F_ARATH^Q:870-1031,H:335-388^85.19%ID^E:2e-50^RecName: Full=ABC tran…	.	.	.	.	KEGG:ath:AT1G64550	GO:0005634^cellular_component^nucleus`GO:0005524^molecular_function^ATP binding`GO:0016887^molecular_function^ATP hydrolysis activity`GO:0042742^biological_process^defense response to bacterium	.	.
Pla001G.152	Pla001G.152.2	AB3F_ARATH^AB3F_ARATH^Q:847-1356,H:335-480^51.72%ID^E:1e-37^RecName: Full=ABC transporter F family member 3;^Eukaryota; Viridiplantae; Streptophyta; Embryophyta; Tracheophyta; Spermatophyta; Magnoliopsida; eudicotyledons; Gunneridae; Pentapetalae; rosids; malvids; Brassicales; Brassicaceae; Camelineae; Arabidopsis`AB3F_ARATH^AB3F_ARATH^Q:948-1085,H:345-388^54.35%ID^E:3e-07^RecName: Full=ABC trans…	.	.	.	.	KEGG:ath:AT1G64550	GO:0005634^cellular_component^nucleus`GO:0005524^molecular_function^ATP binding`GO:0016887^molecular_function^ATP hydrolysis activity`GO:0042742^biological_process^defense response to bacterium	.	.
Pla001G.152	Pla001G.152.3	AB3F_ARATH^AB3F_ARATH^Q:1046-1279,H:406-480^70.51%ID^E:2e-50^RecName: Full=ABC transporter F family member 3;^Eukaryota; Viridiplantae; Streptophyta; Embryophyta; Tracheophyta; Spermatophyta; Magnoliopsida; eudicotyledons; Gunneridae; Pentapetalae; rosids; malvids; Brassicales; Brassicaceae; Camelineae; Arabidopsis`AB3F_ARATH^AB3F_ARATH^Q:847-1008,H:335-388^85.19%ID^E:2e-50^RecName: Full=ABC tran…	.	.	.	.	KEGG:ath:AT1G64550	GO:0005634^cellular_component^nucleus`GO:0005524^molecular_function^ATP binding`GO:0016887^molecular_function^ATP hydrolysis activity`GO:0042742^biological_process^defense response to bacterium	.	.
Pla001G.152	Pla001G.152.4	AB3F_ARATH^AB3F_ARATH^Q:994-1542,H:322-480^48.66%ID^E:1e-37^RecName: Full=ABC transporter F family member 3;^Eukaryota; Viridiplantae; Streptophyta; Embryophyta; Tracheophyta; Spermatophyta; Magnoliopsida; eudicotyledons; Gunneridae; Pentapetalae; rosids; malvids; Brassicales; Brassicaceae; Camelineae; Arabidopsis`AB3F_ARATH^AB3F_ARATH^Q:1134-1271,H:345-388^54.35%ID^E:3e-07^RecName: Full=ABC tran…	.	.	.	.	KEGG:ath:AT1G64550	GO:0005634^cellular_component^nucleus`GO:0005524^molecular_function^ATP binding`GO:0016887^molecular_function^ATP hydrolysis activity`GO:0042742^biological_process^defense response to bacterium	.	.
Pla001G.152	Pla001G.152.5	AB3F_ARATH^AB3F_ARATH^Q:759-1268,H:335-480^51.72%ID^E:7e-38^RecName: Full=ABC transporter F family member 3;^Eukaryota; Viridiplantae; Streptophyta; Embryophyta; Tracheophyta; Spermatophyta; Magnoliopsida; eudicotyledons; Gunneridae; Pentapetalae; rosids; malvids; Brassicales; Brassicaceae; Camelineae; Arabidopsis`AB3F_ARATH^AB3F_ARATH^Q:860-997,H:345-388^54.35%ID^E:3e-07^RecName: Full=ABC transp…	.	.	.	.	KEGG:ath:AT1G64550	GO:0005634^cellular_component^nucleus`GO:0005524^molecular_function^ATP binding`GO:0016887^molecular_function^ATP hydrolysis activity`GO:0042742^biological_process^defense response to bacterium	.	.
Pla001G.152	Pla001G.152.6	AB3F_ARATH^AB3F_ARATH^Q:950-1183,H:406-480^70.51%ID^E:2e-50^RecName: Full=ABC transporter F family member 3;^Eukaryota; Viridiplantae; Streptophyta; Embryophyta; Tracheophyta; Spermatophyta; Magnoliopsida; eudicotyledons; Gunneridae; Pentapetalae; rosids; malvids; Brassicales; Brassicaceae; Camelineae; Arabidopsis`AB3F_ARATH^AB3F_ARATH^Q:751-912,H:335-388^85.19%ID^E:2e-50^RecName: Full=ABC transp…	.	.	.	.	KEGG:ath:AT1G64550	GO:0005634^cellular_component^nucleus`GO:0005524^molecular_function^ATP binding`GO:0016887^molecular_function^ATP hydrolysis activity`GO:0042742^biological_process^defense response to bacterium	.	.
Pla001G.179	Pla001G.179.1	HDA8_ARATH^HDA8_ARATH^Q:180-1280,H:6-374^73.17%ID^E:0^RecName: Full=Histone deacetylase 8 {ECO:0000303|PubMed:12466527};^Eukaryota; Viridiplantae; Streptophyta; Embryophyta; Tracheophyta; Spermatophyta; Magnoliopsida; eudicotyledons; Gunneridae; Pentapetalae; rosids; malvids; Brassicales; Brassicaceae; Camelineae; Arabidopsis	Pla001G.179.1.p1	114-1292[+]	HDA8_ARATH^HDA8_ARATH^Q:23-389,H:6-374^73.17%ID^E:0^RecName: Full=Histone deacetylase 8 {ECO:0000303|PubMed:12466527};^Eukaryota; Viridiplantae; Streptophyta; Embryophyta; Tracheophyta; Spermatophyta; Magnoliopsida; eudicotyledons; Gunneridae; Pentapetalae; rosids; malvids; Brassicales; Brassicaceae; Camelineae; Arabidopsis	PF00850.22^Hist_deacetyl^Histone deacetylase domain^56-348^E:5.8e-77	KEGG:ath:AT1G08460	GO:0005737^cellular_component^cytoplasm`GO:0005634^cellular_component^nucleus`GO:0004407^molecular_function^histone deacetylase activity`GO:0016787^molecular_function^hydrolase activity`GO:0008270^molecular_function^zinc ion binding`GO:0006325^biological_process^chromatin organization	GO:0005737^cellular_component^cytoplasm`GO:0005634^cellular_component^nucleus`GO:0004407^molecular_function^histone deacetylase activity`GO:0016787^molecular_function^hydrolase activity`GO:0008270^molecular_function^zinc ion binding`GO:0006325^biological_process^chromatin organization	.
Pla001G.179	Pla001G.179.2	HDA8_ARATH^HDA8_ARATH^Q:409-699,H:278-374^65.98%ID^E:6e-38^RecName: Full=Histone deacetylase 8 {ECO:0000303|PubMed:12466527};^Eukaryota; Viridiplantae; Streptophyta; Embryophyta; Tracheophyta; Spermatophyta; Magnoliopsida; eudicotyledons; Gunneridae; Pentapetalae; rosids; malvids; Brassicales; Brassicaceae; Camelineae; Arabidopsis`HDA8_ARATH^HDA8_ARATH^Q:180-407,H:6-81^71.05%ID^E:8e-32^RecName: F…	Pla001G.179.2.p1	114-413[+]	HDA8_ARATH^HDA8_ARATH^Q:23-97,H:6-80^72%ID^E:4e-35^RecName: Full=Histone deacetylase 8 {ECO:0000303|PubMed:12466527};^Eukaryota; Viridiplantae; Streptophyta; Embryophyta; Tracheophyta; Spermatophyta; Magnoliopsida; eudicotyledons; Gunneridae; Pentapetalae; rosids; malvids; Brassicales; Brassicaceae; Camelineae; Arabidopsis	.	KEGG:ath:AT1G08460	GO:0005737^cellular_component^cytoplasm`GO:0005634^cellular_component^nucleus`GO:0004407^molecular_function^histone deacetylase activity`GO:0016787^molecular_function^hydrolase activity`GO:0008270^molecular_function^zinc ion binding`GO:0006325^biological_process^chromatin organization	GO:0005737^cellular_component^cytoplasm`GO:0005634^cellular_component^nucleus`GO:0004407^molecular_function^histone deacetylase activity`GO:0016787^molecular_function^hydrolase activity`GO:0008270^molecular_function^zinc ion binding`GO:0006325^biological_process^chromatin organization	.
Pla001G.166	Pla001G.166.1	TMK3_ARATH^TMK3_ARATH^Q:532-3270,H:53-943^47.21%ID^E:0^RecName: Full=Receptor-like kinase TMK3 {ECO:0000303|PubMed:23613767};^Eukaryota; Viridiplantae; Streptophyta; Embryophyta; Tracheophyta; Spermatophyta; Magnoliopsida; eudicotyledons; Gunneridae; Pentapetalae; rosids; malvids; Brassicales; Brassicaceae; Camelineae; Arabidopsis	Pla001G.166.1.p1	364-3273[+]	TMK3_ARATH^TMK3_ARATH^Q:7-969,H:9-943^46.33%ID^E:0^RecName: Full=Receptor-like kinase TMK3 {ECO:0000303|PubMed:23613767};^Eukaryota; Viridiplantae; Streptophyta; Embryophyta; Tracheophyta; Spermatophyta; Magnoliopsida; eudicotyledons; Gunneridae; Pentapetalae; rosids; malvids; Brassicales; Brassicaceae; Camelineae; Arabidopsis	PF08263.15^LRRNT_2^Leucine rich repeat N-terminal domain^26-66^E:0.00017`PF00560.36^LRR_1^Leucine Rich Repeat^117-137^E:4100`PF00560.36^LRR_1^Leucine Rich Repeat^173-190^E:12000`PF00560.36^LRR_1^Leucine Rich Repeat^193-212^E:67`PF00560.36^LRR_1^Leucine Rich Repeat^246-263^E:4700`PF00560.36^LRR_1^Leucine Rich Repeat^265-284^E:8.1`PF00560.36^LRR_1^Leucine Rich Repeat^288-314^E:6`PF08263.15^LRRNT_2^…	KEGG:ath:AT2G01820	GO:0009505^cellular_component^plant-type cell wall`GO:0005886^cellular_component^plasma membrane`GO:0009506^cellular_component^plasmodesma`GO:0005524^molecular_function^ATP binding`GO:0106310^molecular_function^protein serine kinase activity`GO:0004674^molecular_function^protein serine/threonine kinase activity`GO:0009555^biological_process^pollen development`GO:0006468^biological_process^protein…	GO:0009505^cellular_component^plant-type cell wall`GO:0005886^cellular_component^plasma membrane`GO:0009506^cellular_component^plasmodesma`GO:0005524^molecular_function^ATP binding`GO:0106310^molecular_function^protein serine kinase activity`GO:0004674^molecular_function^protein serine/threonine kinase activity`GO:0009555^biological_process^pollen development`GO:0006468^biological_process^protein…	GO:0005515^molecular_function^protein binding`GO:0004672^molecular_function^protein kinase activity`GO:0005524^molecular_function^ATP binding`GO:0006468^biological_process^protein phosphorylation
Pla001G.167	Pla001G.167.1	PPR13_ARATH^PPR13_ARATH^Q:249-1622,H:34-492^55.56%ID^E:0^RecName: Full=Pentatricopeptide repeat-containing protein At1g05750, chloroplastic;^Eukaryota; Viridiplantae; Streptophyta; Embryophyta; Tracheophyta; Spermatophyta; Magnoliopsida; eudicotyledons; Gunneridae; Pentapetalae; rosids; malvids; Brassicales; Brassicaceae; Camelineae; Arabidopsis`PPR13_ARATH^PPR13_ARATH^Q:234-992,H:165-379^30.74%I…	Pla001G.167.1.p1	66-1652[+]	PPR13_ARATH^PPR13_ARATH^Q:62-523,H:34-496^55.29%ID^E:0^RecName: Full=Pentatricopeptide repeat-containing protein At1g05750, chloroplastic;^Eukaryota; Viridiplantae; Streptophyta; Embryophyta; Tracheophyta; Spermatophyta; Magnoliopsida; eudicotyledons; Gunneridae; Pentapetalae; rosids; malvids; Brassicales; Brassicaceae; Camelineae; Arabidopsis`PPR13_ARATH^PPR13_ARATH^Q:57-309,H:165-379^30.74%ID^E…	PF01535.23^PPR^PPR repeat^66-95^E:710`PF01535.23^PPR^PPR repeat^141-165^E:1.8`PF13041.9^PPR_2^PPR repeat family^166-198^E:1.5e-10`PF12854.10^PPR_1^PPR repeat^167-194^E:1e-08`PF01535.23^PPR^PPR repeat^169-198^E:1.6e-10`PF13041.9^PPR_2^PPR repeat family^197-245^E:5.1e-11`PF01535.23^PPR^PPR repeat^200-230^E:1.6e-06`PF01535.23^PPR^PPR repeat^273-296^E:0.00015`PF12854.10^PPR_1^PPR repeat^273-295^E:1.9…	KEGG:ath:AT1G05750	GO:0009507^cellular_component^chloroplast`GO:0043231^cellular_component^intracellular membrane-bounded organelle`GO:0003723^molecular_function^RNA binding`GO:0009451^biological_process^RNA modification	GO:0009507^cellular_component^chloroplast`GO:0043231^cellular_component^intracellular membrane-bounded organelle`GO:0003723^molecular_function^RNA binding`GO:0009451^biological_process^RNA modification	.
Pla001G.151	Pla001G.151.1	SRP09_ARATH^SRP09_ARATH^Q:185-493,H:1-103^79.61%ID^E:2e-57^RecName: Full=Signal recognition particle 9 kDa protein;^Eukaryota; Viridiplantae; Streptophyta; Embryophyta; Tracheophyta; Spermatophyta; Magnoliopsida; eudicotyledons; Gunneridae; Pentapetalae; rosids; malvids; Brassicales; Brassicaceae; Camelineae; Arabidopsis	Pla001G.151.1.p1	185-496[+]	SRP09_ARATH^SRP09_ARATH^Q:1-103,H:1-103^79.61%ID^E:2e-59^RecName: Full=Signal recognition particle 9 kDa protein;^Eukaryota; Viridiplantae; Streptophyta; Embryophyta; Tracheophyta; Spermatophyta; Magnoliopsida; eudicotyledons; Gunneridae; Pentapetalae; rosids; malvids; Brassicales; Brassicaceae; Camelineae; Arabidopsis	PF05486.15^SRP9-21^Signal recognition particle 9 kDa protein (SRP9)^5-66^E:1.1e-09	KEGG:ath:AT3G49100	GO:0005829^cellular_component^cytosol`GO:0005786^cellular_component^signal recognition particle, endoplasmic reticulum targeting`GO:0008312^molecular_function^7S RNA binding`GO:0045900^biological_process^negative regulation of translational elongation`GO:0006614^biological_process^SRP-dependent cotranslational protein targeting to membrane	GO:0005829^cellular_component^cytosol`GO:0005786^cellular_component^signal recognition particle, endoplasmic reticulum targeting`GO:0008312^molecular_function^7S RNA binding`GO:0045900^biological_process^negative regulation of translational elongation`GO:0006614^biological_process^SRP-dependent cotranslational protein targeting to membrane	.
Pla001G.169	Pla001G.169.1	NEK5_ARATH^NEK5_ARATH^Q:489-3410,H:1-942^53.41%ID^E:0^RecName: Full=Serine/threonine-protein kinase Nek5;^Eukaryota; Viridiplantae; Streptophyta; Embryophyta; Tracheophyta; Spermatophyta; Magnoliopsida; eudicotyledons; Gunneridae; Pentapetalae; rosids; malvids; Brassicales; Brassicaceae; Camelineae; Arabidopsis	Pla001G.169.1.p1	486-3428[+]	NEK5_ARATH^NEK5_ARATH^Q:2-975,H:1-942^53.51%ID^E:0^RecName: Full=Serine/threonine-protein kinase Nek5;^Eukaryota; Viridiplantae; Streptophyta; Embryophyta; Tracheophyta; Spermatophyta; Magnoliopsida; eudicotyledons; Gunneridae; Pentapetalae; rosids; malvids; Brassicales; Brassicaceae; Camelineae; Arabidopsis	PF00069.28^Pkinase^Protein kinase domain^9-263^E:1.4e-65`PF07714.20^PK_Tyr_Ser-Thr^Protein tyrosine and serine/threonine kinase^10-259^E:3.1e-41	KEGG:ath:AT3G44200	GO:0055028^cellular_component^cortical microtubule`GO:0005524^molecular_function^ATP binding`GO:0004672^molecular_function^protein kinase activity`GO:0106310^molecular_function^protein serine kinase activity`GO:0004674^molecular_function^protein serine/threonine kinase activity`GO:0043622^biological_process^cortical microtubule organization`GO:0009913^biological_process^epidermal cell differentia…	GO:0055028^cellular_component^cortical microtubule`GO:0005524^molecular_function^ATP binding`GO:0004672^molecular_function^protein kinase activity`GO:0106310^molecular_function^protein serine kinase activity`GO:0004674^molecular_function^protein serine/threonine kinase activity`GO:0043622^biological_process^cortical microtubule organization`GO:0009913^biological_process^epidermal cell differentia…	GO:0004672^molecular_function^protein kinase activity`GO:0005524^molecular_function^ATP binding`GO:0006468^biological_process^protein phosphorylation
Pla001G.170	Pla001G.170.1	NEK5_ARATH^NEK5_ARATH^Q:876-340,H:771-942^52.75%ID^E:6e-29^RecName: Full=Serine/threonine-protein kinase Nek5;^Eukaryota; Viridiplantae; Streptophyta; Embryophyta; Tracheophyta; Spermatophyta; Magnoliopsida; eudicotyledons; Gunneridae; Pentapetalae; rosids; malvids; Brassicales; Brassicaceae; Camelineae; Arabidopsis	Pla001G.170.1.p1	322-876[-]	NEK5_ARATH^NEK5_ARATH^Q:1-179,H:771-942^52.75%ID^E:8e-44^RecName: Full=Serine/threonine-protein kinase Nek5;^Eukaryota; Viridiplantae; Streptophyta; Embryophyta; Tracheophyta; Spermatophyta; Magnoliopsida; eudicotyledons; Gunneridae; Pentapetalae; rosids; malvids; Brassicales; Brassicaceae; Camelineae; Arabidopsis	.	KEGG:ath:AT3G44200	GO:0055028^cellular_component^cortical microtubule`GO:0005524^molecular_function^ATP binding`GO:0004672^molecular_function^protein kinase activity`GO:0106310^molecular_function^protein serine kinase activity`GO:0004674^molecular_function^protein serine/threonine kinase activity`GO:0043622^biological_process^cortical microtubule organization`GO:0009913^biological_process^epidermal cell differentia…	GO:0055028^cellular_component^cortical microtubule`GO:0005524^molecular_function^ATP binding`GO:0004672^molecular_function^protein kinase activity`GO:0106310^molecular_function^protein serine kinase activity`GO:0004674^molecular_function^protein serine/threonine kinase activity`GO:0043622^biological_process^cortical microtubule organization`GO:0009913^biological_process^epidermal cell differentia…	.
Pla001G.172	Pla001G.172.1	NHL2_ARATH^NHL2_ARATH^Q:487-1005,H:67-239^28.16%ID^E:7e-13^RecName: Full=NDR1/HIN1-like protein 2 {ECO:0000303|Ref.1};^Eukaryota; Viridiplantae; Streptophyta; Embryophyta; Tracheophyta; Spermatophyta; Magnoliopsida; eudicotyledons; Gunneridae; Pentapetalae; rosids; malvids; Brassicales; Brassicaceae; Camelineae; Arabidopsis	Pla001G.172.1.p1	256-1008[+]	NHL2_ARATH^NHL2_ARATH^Q:62-250,H:51-239^28.42%ID^E:3e-20^RecName: Full=NDR1/HIN1-like protein 2 {ECO:0000303|Ref.1};^Eukaryota; Viridiplantae; Streptophyta; Embryophyta; Tracheophyta; Spermatophyta; Magnoliopsida; eudicotyledons; Gunneridae; Pentapetalae; rosids; malvids; Brassicales; Brassicaceae; Camelineae; Arabidopsis	PF03168.16^LEA_2^Late embryogenesis abundant protein^120-217^E:9.2e-09	KEGG:ath:AT3G11650	GO:0009507^cellular_component^chloroplast`GO:0005886^cellular_component^plasma membrane`GO:0009506^cellular_component^plasmodesma`GO:0051607^biological_process^defense response to virus	GO:0009507^cellular_component^chloroplast`GO:0005886^cellular_component^plasma membrane`GO:0009506^cellular_component^plasmodesma`GO:0051607^biological_process^defense response to virus	.
Pla001G.172	Pla001G.172.2	NHL2_ARATH^NHL2_ARATH^Q:487-1005,H:67-239^28.16%ID^E:2e-12^RecName: Full=NDR1/HIN1-like protein 2 {ECO:0000303|Ref.1};^Eukaryota; Viridiplantae; Streptophyta; Embryophyta; Tracheophyta; Spermatophyta; Magnoliopsida; eudicotyledons; Gunneridae; Pentapetalae; rosids; malvids; Brassicales; Brassicaceae; Camelineae; Arabidopsis	Pla001G.172.2.p2	1537-1875[+]	.	.	KEGG:ath:AT3G11650	GO:0009507^cellular_component^chloroplast`GO:0005886^cellular_component^plasma membrane`GO:0009506^cellular_component^plasmodesma`GO:0051607^biological_process^defense response to virus	.	.
Pla001G.172	Pla001G.172.2	NHL2_ARATH^NHL2_ARATH^Q:487-1005,H:67-239^28.16%ID^E:2e-12^RecName: Full=NDR1/HIN1-like protein 2 {ECO:0000303|Ref.1};^Eukaryota; Viridiplantae; Streptophyta; Embryophyta; Tracheophyta; Spermatophyta; Magnoliopsida; eudicotyledons; Gunneridae; Pentapetalae; rosids; malvids; Brassicales; Brassicaceae; Camelineae; Arabidopsis	Pla001G.172.2.p1	256-1008[+]	NHL2_ARATH^NHL2_ARATH^Q:62-250,H:51-239^28.42%ID^E:3e-20^RecName: Full=NDR1/HIN1-like protein 2 {ECO:0000303|Ref.1};^Eukaryota; Viridiplantae; Streptophyta; Embryophyta; Tracheophyta; Spermatophyta; Magnoliopsida; eudicotyledons; Gunneridae; Pentapetalae; rosids; malvids; Brassicales; Brassicaceae; Camelineae; Arabidopsis	PF03168.16^LEA_2^Late embryogenesis abundant protein^120-217^E:9.2e-09	KEGG:ath:AT3G11650	GO:0009507^cellular_component^chloroplast`GO:0005886^cellular_component^plasma membrane`GO:0009506^cellular_component^plasmodesma`GO:0051607^biological_process^defense response to virus	GO:0009507^cellular_component^chloroplast`GO:0005886^cellular_component^plasma membrane`GO:0009506^cellular_component^plasmodesma`GO:0051607^biological_process^defense response to virus	.
Pla001G.157	Pla001G.157.1	NHL1_ARATH^NHL1_ARATH^Q:87-617,H:2-180^62.57%ID^E:2e-69^RecName: Full=NDR1/HIN1-like protein 1 {ECO:0000303|Ref.1};^Eukaryota; Viridiplantae; Streptophyta; Embryophyta; Tracheophyta; Spermatophyta; Magnoliopsida; eudicotyledons; Gunneridae; Pentapetalae; rosids; malvids; Brassicales; Brassicaceae; Camelineae; Arabidopsis	.	.	.	.	KEGG:ath:AT3G11660	GO:0005886^cellular_component^plasma membrane`GO:0009506^cellular_component^plasmodesma`GO:0051607^biological_process^defense response to virus	.	.
Pla001G.159	Pla001G.159.1	FOLD1_ARATH^FOLD1_ARATH^Q:904-1227,H:177-284^62.04%ID^E:2e-86^RecName: Full=Bifunctional protein FolD 1, mitochondrial;^Eukaryota; Viridiplantae; Streptophyta; Embryophyta; Tracheophyta; Spermatophyta; Magnoliopsida; eudicotyledons; Gunneridae; Pentapetalae; rosids; malvids; Brassicales; Brassicaceae; Camelineae; Arabidopsis`FOLD1_ARATH^FOLD1_ARATH^Q:422-835,H:34-163^42.75%ID^E:2e-86^RecName: Ful…	Pla001G.159.1.p1	317-955[+]	FOLD1_ARATH^FOLD1_ARATH^Q:36-173,H:34-163^43.48%ID^E:6e-31^RecName: Full=Bifunctional protein FolD 1, mitochondrial;^Eukaryota; Viridiplantae; Streptophyta; Embryophyta; Tracheophyta; Spermatophyta; Magnoliopsida; eudicotyledons; Gunneridae; Pentapetalae; rosids; malvids; Brassicales; Brassicaceae; Camelineae; Arabidopsis	PF00763.26^THF_DHG_CYH^Tetrahydrofolate dehydrogenase/cyclohydrolase, catalytic domain^77-177^E:6.1e-26	KEGG:ath:AT2G38660	GO:0005829^cellular_component^cytosol`GO:0005739^cellular_component^mitochondrion`GO:0004477^molecular_function^methenyltetrahydrofolate cyclohydrolase activity`GO:0004488^molecular_function^methylenetetrahydrofolate dehydrogenase (NADP+) activity`GO:0009853^biological_process^photorespiration`GO:0035999^biological_process^tetrahydrofolate interconversion	GO:0005829^cellular_component^cytosol`GO:0005739^cellular_component^mitochondrion`GO:0004477^molecular_function^methenyltetrahydrofolate cyclohydrolase activity`GO:0004488^molecular_function^methylenetetrahydrofolate dehydrogenase (NADP+) activity`GO:0009853^biological_process^photorespiration`GO:0035999^biological_process^tetrahydrofolate interconversion	GO:0004488^molecular_function^methylenetetrahydrofolate dehydrogenase (NADP+) activity
Pla001G.160	Pla001G.160.1	.	Pla001G.160.1.p1	193-2043[+]	.	PF00560.36^LRR_1^Leucine Rich Repeat^40-55^E:6900`PF00560.36^LRR_1^Leucine Rich Repeat^213-223^E:20000`PF00560.36^LRR_1^Leucine Rich Repeat^244-263^E:7500`PF13516.9^LRR_6^Leucine Rich repeat^334-349^E:13`PF00560.36^LRR_1^Leucine Rich Repeat^338-352^E:1500`PF00560.36^LRR_1^Leucine Rich Repeat^372-382^E:210`PF13516.9^LRR_6^Leucine Rich repeat^374-390^E:190`PF13516.9^LRR_6^Leucine Rich repeat^396-41…	.	.	.	GO:0005515^molecular_function^protein binding
Pla001G.160	Pla001G.160.2	.	Pla001G.160.2.p2	193-837[+]	.	.	.	.	.	.
Pla001G.160	Pla001G.160.2	.	Pla001G.160.2.p1	2090-2968[+]	NALP5_BOVIN^NALP5_BOVIN^Q:43-202,H:865-1033^32.58%ID^E:2e-07^RecName: Full=NACHT, LRR and PYD domains-containing protein 5;^Eukaryota; Metazoa; Chordata; Craniata; Vertebrata; Euteleostomi; Mammalia; Eutheria; Laurasiatheria; Artiodactyla; Ruminantia; Pecora; Bovidae; Bovinae; Bos	PF13516.9^LRR_6^Leucine Rich repeat^10-25^E:5.2`PF00560.36^LRR_1^Leucine Rich Repeat^14-28^E:590`PF00560.36^LRR_1^Leucine Rich Repeat^48-58^E:86`PF13516.9^LRR_6^Leucine Rich repeat^50-66^E:69`PF13516.9^LRR_6^Leucine Rich repeat^72-93^E:0.00016`PF00560.36^LRR_1^Leucine Rich Repeat^75-91^E:0.98`PF13516.9^LRR_6^Leucine Rich repeat^108-126^E:170`PF00560.36^LRR_1^Leucine Rich Repeat^111-123^E:2400`PF1…	KEGG:bta:493717	.	GO:0005938^cellular_component^cell cortex`GO:0060473^cellular_component^cortical granule`GO:0005737^cellular_component^cytoplasm`GO:0005829^cellular_component^cytosol`GO:0042585^cellular_component^germinal vesicle`GO:0005794^cellular_component^Golgi apparatus`GO:0005739^cellular_component^mitochondrion`GO:0005730^cellular_component^nucleolus`GO:0048471^cellular_component^perinuclear region of cyt…	GO:0005515^molecular_function^protein binding
Pla001G.160	Pla001G.160.3	.	Pla001G.160.3.p1	473-2029[+]	.	PF00560.36^LRR_1^Leucine Rich Repeat^114-125^E:20000`PF00560.36^LRR_1^Leucine Rich Repeat^146-165^E:6100`PF13516.9^LRR_6^Leucine Rich repeat^236-251^E:10`PF00560.36^LRR_1^Leucine Rich Repeat^240-254^E:1200`PF00560.36^LRR_1^Leucine Rich Repeat^274-284^E:170`PF13516.9^LRR_6^Leucine Rich repeat^276-292^E:160`PF13516.9^LRR_6^Leucine Rich repeat^298-319^E:0.00032`PF00560.36^LRR_1^Leucine Rich Repeat^3…	.	.	.	GO:0005515^molecular_function^protein binding
Pla001G.165	Pla001G.165.1	NEP2_NEPGR^NEP2_NEPGR^Q:1385-183,H:71-435^31.86%ID^E:2e-40^RecName: Full=Aspartic proteinase nepenthesin-2;^Eukaryota; Viridiplantae; Streptophyta; Embryophyta; Tracheophyta; Spermatophyta; Magnoliopsida; eudicotyledons; Gunneridae; Pentapetalae; Caryophyllales; Nepenthaceae; Nepenthes	Pla001G.165.1.p1	177-1553[-]	NEP2_NEPGR^NEP2_NEPGR^Q:57-457,H:71-435^31.86%ID^E:1e-40^RecName: Full=Aspartic proteinase nepenthesin-2;^Eukaryota; Viridiplantae; Streptophyta; Embryophyta; Tracheophyta; Spermatophyta; Magnoliopsida; eudicotyledons; Gunneridae; Pentapetalae; Caryophyllales; Nepenthaceae; Nepenthes	PF14543.9^TAXi_N^Xylanase inhibitor N-terminal^83-255^E:1.3e-29`PF00026.26^Asp^Eukaryotic aspartyl protease^83-453^E:7e-23`PF12800.10^Fer4_4^4Fe-4S binding domain^156-174^E:0.25`PF14541.9^TAXi_C^Xylanase inhibitor C-terminal^292-453^E:3.6e-34	.	GO:0005576^cellular_component^extracellular region`GO:0004190^molecular_function^aspartic-type endopeptidase activity`GO:0006508^biological_process^proteolysis	GO:0005576^cellular_component^extracellular region`GO:0004190^molecular_function^aspartic-type endopeptidase activity`GO:0006508^biological_process^proteolysis	.
Pla001G.149	Pla001G.149.1	NSRP1_HUMAN^NSRP1_HUMAN^Q:301-1164,H:6-296^33.33%ID^E:1e-22^RecName: Full=Nuclear speckle splicing regulatory protein 1;^Eukaryota; Metazoa; Chordata; Craniata; Vertebrata; Euteleostomi; Mammalia; Eutheria; Euarchontoglires; Primates; Haplorrhini; Catarrhini; Hominidae; Homo	Pla001G.149.1.p1	295-1194[+]	NSRP1_HUMAN^NSRP1_HUMAN^Q:3-290,H:6-296^33.33%ID^E:9e-24^RecName: Full=Nuclear speckle splicing regulatory protein 1;^Eukaryota; Metazoa; Chordata; Craniata; Vertebrata; Euteleostomi; Mammalia; Eutheria; Euarchontoglires; Primates; Haplorrhini; Catarrhini; Hominidae; Homo	PF09745.12^NSRP1_N^Nuclear speckle splicing regulatory protein 1, N-terminal^59-175^E:5.7e-39	KEGG:hsa:84081	GO:0016607^cellular_component^nuclear speck`GO:0005654^cellular_component^nucleoplasm`GO:0005634^cellular_component^nucleus`GO:1990904^cellular_component^ribonucleoprotein complex`GO:0003729^molecular_function^mRNA binding`GO:0003723^molecular_function^RNA binding`GO:0032502^biological_process^developmental process`GO:0001701^biological_process^in utero embryonic development`GO:0006397^biological…	GO:0016607^cellular_component^nuclear speck`GO:0005654^cellular_component^nucleoplasm`GO:0005634^cellular_component^nucleus`GO:1990904^cellular_component^ribonucleoprotein complex`GO:0003729^molecular_function^mRNA binding`GO:0003723^molecular_function^RNA binding`GO:0032502^biological_process^developmental process`GO:0001701^biological_process^in utero embryonic development`GO:0006397^biological…	GO:0000381^biological_process^regulation of alternative mRNA splicing, via spliceosome
Pla001G.153	Pla001G.153.1	.	.	.	.	.	.	.	.	.
Pla001G.154	Pla001G.154.1	.	Pla001G.154.1.p1	198-1274[-]	.	PF15459.9^RRP14^60S ribosome biogenesis protein Rrp14^32-96^E:8.5e-17`PF04935.15^SURF6^Surfeit locus protein 6^148-334^E:4.8e-22	.	.	.	.
Pla001G.155	Pla001G.155.1	E2FB_ARATH^E2FB_ARATH^Q:376-1689,H:13-469^56.03%ID^E:2e-148^RecName: Full=Transcription factor E2FB;^Eukaryota; Viridiplantae; Streptophyta; Embryophyta; Tracheophyta; Spermatophyta; Magnoliopsida; eudicotyledons; Gunneridae; Pentapetalae; rosids; malvids; Brassicales; Brassicaceae; Camelineae; Arabidopsis	Pla001G.155.1.p1	349-1692[+]	E2FB_ARATH^E2FB_ARATH^Q:4-447,H:7-469^55.95%ID^E:2e-156^RecName: Full=Transcription factor E2FB;^Eukaryota; Viridiplantae; Streptophyta; Embryophyta; Tracheophyta; Spermatophyta; Magnoliopsida; eudicotyledons; Gunneridae; Pentapetalae; rosids; malvids; Brassicales; Brassicaceae; Camelineae; Arabidopsis	PF02319.23^E2F_TDP^E2F/DP family winged-helix DNA-binding domain^130-193^E:2e-26`PF16421.8^E2F_CC-MB^E2F transcription factor CC-MB domain^209-309^E:1.3e-35	KEGG:ath:AT5G22220	GO:0005737^cellular_component^cytoplasm`GO:0070176^cellular_component^DRM complex`GO:0005634^cellular_component^nucleus`GO:0090575^cellular_component^RNA polymerase II transcription regulator complex`GO:0003677^molecular_function^DNA binding`GO:0003700^molecular_function^DNA-binding transcription factor activity`GO:0000981^molecular_function^DNA-binding transcription factor activity, RNA polymera…	GO:0005737^cellular_component^cytoplasm`GO:0070176^cellular_component^DRM complex`GO:0005634^cellular_component^nucleus`GO:0090575^cellular_component^RNA polymerase II transcription regulator complex`GO:0003677^molecular_function^DNA binding`GO:0003700^molecular_function^DNA-binding transcription factor activity`GO:0000981^molecular_function^DNA-binding transcription factor activity, RNA polymera…	GO:0006355^biological_process^regulation of DNA-templated transcription`GO:0005667^cellular_component^transcription regulator complex`GO:0046983^molecular_function^protein dimerization activity
Pla001G.156	Pla001G.156.1	F210B_HUMAN^F210B_HUMAN^Q:389-661,H:87-181^32.63%ID^E:1e-08^RecName: Full=Protein FAM210B, mitochondrial {ECO:0000305};^Eukaryota; Metazoa; Chordata; Craniata; Vertebrata; Euteleostomi; Mammalia; Eutheria; Euarchontoglires; Primates; Haplorrhini; Catarrhini; Hominidae; Homo	Pla001G.156.1.p1	107-688[+]	F210B_HUMAN^F210B_HUMAN^Q:87-185,H:79-181^33.01%ID^E:2e-11^RecName: Full=Protein FAM210B, mitochondrial {ECO:0000305};^Eukaryota; Metazoa; Chordata; Craniata; Vertebrata; Euteleostomi; Mammalia; Eutheria; Euarchontoglires; Primates; Haplorrhini; Catarrhini; Hominidae; Homo	PF06916.16^FAM210A-B_dom^FAM210A/B-like domain^96-177^E:5.6e-24	KEGG:hsa:116151	GO:0016020^cellular_component^membrane`GO:0005741^cellular_component^mitochondrial outer membrane`GO:0005739^cellular_component^mitochondrion`GO:0071392^biological_process^cellular response to estradiol stimulus`GO:0043249^biological_process^erythrocyte maturation`GO:0045648^biological_process^positive regulation of erythrocyte differentiation	GO:0016020^cellular_component^membrane`GO:0005741^cellular_component^mitochondrial outer membrane`GO:0005739^cellular_component^mitochondrion`GO:0071392^biological_process^cellular response to estradiol stimulus`GO:0043249^biological_process^erythrocyte maturation`GO:0045648^biological_process^positive regulation of erythrocyte differentiation	.
Pla001G.161	Pla001G.161.1	.	Pla001G.161.1.p1	932-1297[+]	.	.	.	.	.	.
Pla001G.161	Pla001G.161.2	.	Pla001G.161.2.p1	901-1266[+]	.	.	.	.	.	.
Pla001G.174	Pla001G.174.1	OFP6_ARATH^OFP6_ARATH^Q:243-440,H:62-127^71.21%ID^E:1e-22^RecName: Full=Transcription repressor OFP6;^Eukaryota; Viridiplantae; Streptophyta; Embryophyta; Tracheophyta; Spermatophyta; Magnoliopsida; eudicotyledons; Gunneridae; Pentapetalae; rosids; malvids; Brassicales; Brassicaceae; Camelineae; Arabidopsis	Pla001G.174.1.p1	3-491[+]	OFP6_ARATH^OFP6_ARATH^Q:81-146,H:62-127^71.21%ID^E:2e-24^RecName: Full=Transcription repressor OFP6;^Eukaryota; Viridiplantae; Streptophyta; Embryophyta; Tracheophyta; Spermatophyta; Magnoliopsida; eudicotyledons; Gunneridae; Pentapetalae; rosids; malvids; Brassicales; Brassicaceae; Camelineae; Arabidopsis	PF04844.16^Ovate^Transcriptional repressor, ovate^93-148^E:2.2e-25	KEGG:ath:AT3G52525	GO:0005634^cellular_component^nucleus`GO:0045892^biological_process^negative regulation of DNA-templated transcription	GO:0005634^cellular_component^nucleus`GO:0045892^biological_process^negative regulation of DNA-templated transcription	.
Pla001G.164	Pla001G.164.1	CAF1K_ARATH^CAF1K_ARATH^Q:1095-244,H:3-278^68.06%ID^E:1e-132^RecName: Full=Probable CCR4-associated factor 1 homolog 11;^Eukaryota; Viridiplantae; Streptophyta; Embryophyta; Tracheophyta; Spermatophyta; Magnoliopsida; eudicotyledons; Gunneridae; Pentapetalae; rosids; malvids; Brassicales; Brassicaceae; Camelineae; Arabidopsis	Pla001G.164.1.p1	241-1110[-]	CAF1K_ARATH^CAF1K_ARATH^Q:6-289,H:3-278^68.06%ID^E:2e-135^RecName: Full=Probable CCR4-associated factor 1 homolog 11;^Eukaryota; Viridiplantae; Streptophyta; Embryophyta; Tracheophyta; Spermatophyta; Magnoliopsida; eudicotyledons; Gunneridae; Pentapetalae; rosids; malvids; Brassicales; Brassicaceae; Camelineae; Arabidopsis	PF04857.23^CAF1^CAF1 family ribonuclease^22-153^E:4.2e-09	KEGG:ath:AT5G22250	GO:0030015^cellular_component^CCR4-NOT core complex`GO:0005634^cellular_component^nucleus`GO:0000932^cellular_component^P-body`GO:0008408^molecular_function^3'-5' exonuclease activity`GO:0046872^molecular_function^metal ion binding`GO:0004535^molecular_function^poly(A)-specific ribonuclease activity`GO:0003723^molecular_function^RNA binding`GO:0042742^biological_process^defense response to bacter…	GO:0030015^cellular_component^CCR4-NOT core complex`GO:0005634^cellular_component^nucleus`GO:0000932^cellular_component^P-body`GO:0008408^molecular_function^3'-5' exonuclease activity`GO:0046872^molecular_function^metal ion binding`GO:0004535^molecular_function^poly(A)-specific ribonuclease activity`GO:0003723^molecular_function^RNA binding`GO:0042742^biological_process^defense response to bacter…	.
Pla001G.190	Pla001G.190.1	UEV1C_ARATH^UEV1C_ARATH^Q:70-507,H:1-145^87.67%ID^E:1e-87^RecName: Full=Ubiquitin-conjugating enzyme E2 variant 1C;^Eukaryota; Viridiplantae; Streptophyta; Embryophyta; Tracheophyta; Spermatophyta; Magnoliopsida; eudicotyledons; Gunneridae; Pentapetalae; rosids; malvids; Brassicales; Brassicaceae; Camelineae; Arabidopsis	Pla001G.190.1.p1	70-510[+]	UEV1C_ARATH^UEV1C_ARATH^Q:1-146,H:1-145^87.67%ID^E:4e-94^RecName: Full=Ubiquitin-conjugating enzyme E2 variant 1C;^Eukaryota; Viridiplantae; Streptophyta; Embryophyta; Tracheophyta; Spermatophyta; Magnoliopsida; eudicotyledons; Gunneridae; Pentapetalae; rosids; malvids; Brassicales; Brassicaceae; Camelineae; Arabidopsis	PF00179.29^UQ_con^Ubiquitin-conjugating enzyme^43-135^E:6.4e-14	KEGG:ath:AT2G36060	GO:0005829^cellular_component^cytosol`GO:0005783^cellular_component^endoplasmic reticulum`GO:0005634^cellular_component^nucleus`GO:0031372^cellular_component^UBC13-MMS2 complex`GO:1902916^biological_process^positive regulation of protein polyubiquitination`GO:0006301^biological_process^postreplication repair`GO:0070534^biological_process^protein K63-linked ubiquitination`GO:0000209^biological_pro…	GO:0005829^cellular_component^cytosol`GO:0005783^cellular_component^endoplasmic reticulum`GO:0005634^cellular_component^nucleus`GO:0031372^cellular_component^UBC13-MMS2 complex`GO:1902916^biological_process^positive regulation of protein polyubiquitination`GO:0006301^biological_process^postreplication repair`GO:0070534^biological_process^protein K63-linked ubiquitination`GO:0000209^biological_pro…	.
Pla001G.182	Pla001G.182.1	.	Pla001G.182.1.p1	307-630[+]	.	.	.	.	.	.
Pla001G.182	Pla001G.182.2	.	.	.	.	.	.	.	.	.
Pla001G.173	Pla001G.173.1	MBD6_ARATH^MBD6_ARATH^Q:3516-3851,H:98-216^31.93%ID^E:6e-08^RecName: Full=Methyl-CpG-binding domain-containing protein 6 {ECO:0000303|PubMed:12954765};^Eukaryota; Viridiplantae; Streptophyta; Embryophyta; Tracheophyta; Spermatophyta; Magnoliopsida; eudicotyledons; Gunneridae; Pentapetalae; rosids; malvids; Brassicales; Brassicaceae; Camelineae; Arabidopsis	Pla001G.173.1.p1	2-487[+]	MBD6_ARATH^MBD6_ARATH^Q:43-140,H:7-103^33.67%ID^E:4e-08^RecName: Full=Methyl-CpG-binding domain-containing protein 6 {ECO:0000303|PubMed:12954765};^Eukaryota; Viridiplantae; Streptophyta; Embryophyta; Tracheophyta; Spermatophyta; Magnoliopsida; eudicotyledons; Gunneridae; Pentapetalae; rosids; malvids; Brassicales; Brassicaceae; Camelineae; Arabidopsis	PF01429.22^MBD^Methyl-CpG binding domain^115-140^E:9e-05	KEGG:ath:AT5G59380	GO:0000792^cellular_component^heterochromatin`GO:0005731^cellular_component^nucleolus organizer region`GO:0005634^cellular_component^nucleus`GO:0010370^cellular_component^perinucleolar chromocenter`GO:0009536^cellular_component^plastid`GO:0019899^molecular_function^enzyme binding`GO:0008327^molecular_function^methyl-CpG binding`GO:0043621^molecular_function^protein self-association`GO:0031047^bio…	GO:0000792^cellular_component^heterochromatin`GO:0005731^cellular_component^nucleolus organizer region`GO:0005634^cellular_component^nucleus`GO:0010370^cellular_component^perinucleolar chromocenter`GO:0009536^cellular_component^plastid`GO:0019899^molecular_function^enzyme binding`GO:0008327^molecular_function^methyl-CpG binding`GO:0043621^molecular_function^protein self-association`GO:0031047^bio…	GO:0003677^molecular_function^DNA binding
Pla001G.173	Pla001G.173.2	MBD6_ARATH^MBD6_ARATH^Q:128-739,H:7-216^32.7%ID^E:1e-24^RecName: Full=Methyl-CpG-binding domain-containing protein 6 {ECO:0000303|PubMed:12954765};^Eukaryota; Viridiplantae; Streptophyta; Embryophyta; Tracheophyta; Spermatophyta; Magnoliopsida; eudicotyledons; Gunneridae; Pentapetalae; rosids; malvids; Brassicales; Brassicaceae; Camelineae; Arabidopsis	Pla001G.173.2.p1	2-769[+]	MBD6_ARATH^MBD6_ARATH^Q:43-246,H:7-216^33.18%ID^E:2e-29^RecName: Full=Methyl-CpG-binding domain-containing protein 6 {ECO:0000303|PubMed:12954765};^Eukaryota; Viridiplantae; Streptophyta; Embryophyta; Tracheophyta; Spermatophyta; Magnoliopsida; eudicotyledons; Gunneridae; Pentapetalae; rosids; malvids; Brassicales; Brassicaceae; Camelineae; Arabidopsis	PF01429.22^MBD^Methyl-CpG binding domain^115-169^E:1.1e-16	KEGG:ath:AT5G59380	GO:0000792^cellular_component^heterochromatin`GO:0005731^cellular_component^nucleolus organizer region`GO:0005634^cellular_component^nucleus`GO:0010370^cellular_component^perinucleolar chromocenter`GO:0009536^cellular_component^plastid`GO:0019899^molecular_function^enzyme binding`GO:0008327^molecular_function^methyl-CpG binding`GO:0043621^molecular_function^protein self-association`GO:0031047^bio…	GO:0000792^cellular_component^heterochromatin`GO:0005731^cellular_component^nucleolus organizer region`GO:0005634^cellular_component^nucleus`GO:0010370^cellular_component^perinucleolar chromocenter`GO:0009536^cellular_component^plastid`GO:0019899^molecular_function^enzyme binding`GO:0008327^molecular_function^methyl-CpG binding`GO:0043621^molecular_function^protein self-association`GO:0031047^bio…	GO:0003677^molecular_function^DNA binding
Pla001G.176	Pla001G.176.1	.	Pla001G.176.1.p1	1-858[+]	.	.	.	.	.	.
Pla001G.177	Pla001G.177.1	.	Pla001G.177.1.p1	666-2603[+]	.	.	.	.	.	.
Pla001G.175	Pla001G.175.1	NRL4A_LUPAN^NRL4A_LUPAN^Q:196-1242,H:1-349^89.11%ID^E:0^RecName: Full=Bifunctional nitrilase/nitrile hydratase NIT4A;^Eukaryota; Viridiplantae; Streptophyta; Embryophyta; Tracheophyta; Spermatophyta; Magnoliopsida; eudicotyledons; Gunneridae; Pentapetalae; rosids; fabids; Fabales; Fabaceae; Papilionoideae; 50 kb inversion clade; genistoids sensu lato; core genistoids; Genisteae; Lupinus	Pla001G.175.1.p1	115-1245[+]	NRL4A_LUPAN^NRL4A_LUPAN^Q:28-376,H:1-349^89.11%ID^E:0^RecName: Full=Bifunctional nitrilase/nitrile hydratase NIT4A;^Eukaryota; Viridiplantae; Streptophyta; Embryophyta; Tracheophyta; Spermatophyta; Magnoliopsida; eudicotyledons; Gunneridae; Pentapetalae; rosids; fabids; Fabales; Fabaceae; Papilionoideae; 50 kb inversion clade; genistoids sensu lato; core genistoids; Genisteae; Lupinus	PF00795.25^CN_hydrolase^Carbon-nitrogen hydrolase^57-335^E:1.6e-70	KEGG:lang:109351736	GO:0047558^molecular_function^3-cyanoalanine hydratase activity`GO:0047427^molecular_function^cyanoalanine nitrilase activity`GO:0019500^biological_process^cyanide catabolic process`GO:0051410^biological_process^detoxification of nitrogen compound	GO:0047558^molecular_function^3-cyanoalanine hydratase activity`GO:0047427^molecular_function^cyanoalanine nitrilase activity`GO:0019500^biological_process^cyanide catabolic process`GO:0051410^biological_process^detoxification of nitrogen compound	GO:0006807^biological_process^nitrogen compound metabolic process
Pla001G.171	Pla001G.171.1	PSAO_ARATH^PSAO_ARATH^Q:89-505,H:1-137^76.26%ID^E:3e-63^RecName: Full=Photosystem I subunit O;^Eukaryota; Viridiplantae; Streptophyta; Embryophyta; Tracheophyta; Spermatophyta; Magnoliopsida; eudicotyledons; Gunneridae; Pentapetalae; rosids; malvids; Brassicales; Brassicaceae; Camelineae; Arabidopsis	Pla001G.171.1.p1	89-517[+]	PSAO_ARATH^PSAO_ARATH^Q:1-142,H:1-140^76.76%ID^E:5e-74^RecName: Full=Photosystem I subunit O;^Eukaryota; Viridiplantae; Streptophyta; Embryophyta; Tracheophyta; Spermatophyta; Magnoliopsida; eudicotyledons; Gunneridae; Pentapetalae; rosids; malvids; Brassicales; Brassicaceae; Camelineae; Arabidopsis	.	KEGG:ath:AT1G08380	GO:0009507^cellular_component^chloroplast`GO:0009535^cellular_component^chloroplast thylakoid membrane`GO:0005576^cellular_component^extracellular region`GO:0009522^cellular_component^photosystem I`GO:0009579^cellular_component^thylakoid`GO:0003729^molecular_function^mRNA binding`GO:0009768^biological_process^photosynthesis, light harvesting in photosystem I`GO:0009767^biological_process^photosyn…	GO:0009507^cellular_component^chloroplast`GO:0009535^cellular_component^chloroplast thylakoid membrane`GO:0005576^cellular_component^extracellular region`GO:0009522^cellular_component^photosystem I`GO:0009579^cellular_component^thylakoid`GO:0003729^molecular_function^mRNA binding`GO:0009768^biological_process^photosynthesis, light harvesting in photosystem I`GO:0009767^biological_process^photosyn…	.
Pla001G.181	Pla001G.181.1	FB119_ARATH^FB119_ARATH^Q:1140-151,H:12-337^40%ID^E:5e-79^RecName: Full=F-box protein At2g27310;^Eukaryota; Viridiplantae; Streptophyta; Embryophyta; Tracheophyta; Spermatophyta; Magnoliopsida; eudicotyledons; Gunneridae; Pentapetalae; rosids; malvids; Brassicales; Brassicaceae; Camelineae; Arabidopsis	Pla001G.181.1.p1	148-1194[-]	FB119_ARATH^FB119_ARATH^Q:19-348,H:12-337^40%ID^E:1e-80^RecName: Full=F-box protein At2g27310;^Eukaryota; Viridiplantae; Streptophyta; Embryophyta; Tracheophyta; Spermatophyta; Magnoliopsida; eudicotyledons; Gunneridae; Pentapetalae; rosids; malvids; Brassicales; Brassicaceae; Camelineae; Arabidopsis	PF12937.10^F-box-like^F-box-like^30-65^E:0.063	KEGG:ath:AT2G27310	.	.	GO:0005515^molecular_function^protein binding
Pla001G.189	Pla001G.189.1	KPYC1_ORYSJ^KPYC1_ORYSJ^Q:1125-1346,H:369-450^65.85%ID^E:5e-23^RecName: Full=Pyruvate kinase 1, cytosolic {ECO:0000305};^Eukaryota; Viridiplantae; Streptophyta; Embryophyta; Tracheophyta; Spermatophyta; Magnoliopsida; Liliopsida; Poales; Poaceae; BOP clade; Oryzoideae; Oryzeae; Oryzinae; Oryza; Oryza sativa	.	.	.	.	KEGG:osa:4349774	GO:0005737^cellular_component^cytoplasm`GO:0005829^cellular_component^cytosol`GO:0005524^molecular_function^ATP binding`GO:0016301^molecular_function^kinase activity`GO:0000287^molecular_function^magnesium ion binding`GO:0030955^molecular_function^potassium ion binding`GO:0004743^molecular_function^pyruvate kinase activity`GO:0006096^biological_process^glycolytic process	.	.
Pla001G.189	Pla001G.189.2	KPYC1_ORYSJ^KPYC1_ORYSJ^Q:1702-1878,H:369-427^81.36%ID^E:6e-21^RecName: Full=Pyruvate kinase 1, cytosolic {ECO:0000305};^Eukaryota; Viridiplantae; Streptophyta; Embryophyta; Tracheophyta; Spermatophyta; Magnoliopsida; Liliopsida; Poales; Poaceae; BOP clade; Oryzoideae; Oryzeae; Oryzinae; Oryza; Oryza sativa	.	.	.	.	KEGG:osa:4349774	GO:0005737^cellular_component^cytoplasm`GO:0005829^cellular_component^cytosol`GO:0005524^molecular_function^ATP binding`GO:0016301^molecular_function^kinase activity`GO:0000287^molecular_function^magnesium ion binding`GO:0030955^molecular_function^potassium ion binding`GO:0004743^molecular_function^pyruvate kinase activity`GO:0006096^biological_process^glycolytic process	.	.
Pla001G.189	Pla001G.189.3	KPYC1_ORYSJ^KPYC1_ORYSJ^Q:980-1201,H:369-450^65.85%ID^E:4e-23^RecName: Full=Pyruvate kinase 1, cytosolic {ECO:0000305};^Eukaryota; Viridiplantae; Streptophyta; Embryophyta; Tracheophyta; Spermatophyta; Magnoliopsida; Liliopsida; Poales; Poaceae; BOP clade; Oryzoideae; Oryzeae; Oryzinae; Oryza; Oryza sativa	.	.	.	.	KEGG:osa:4349774	GO:0005737^cellular_component^cytoplasm`GO:0005829^cellular_component^cytosol`GO:0005524^molecular_function^ATP binding`GO:0016301^molecular_function^kinase activity`GO:0000287^molecular_function^magnesium ion binding`GO:0030955^molecular_function^potassium ion binding`GO:0004743^molecular_function^pyruvate kinase activity`GO:0006096^biological_process^glycolytic process	.	.
Pla001G.178	Pla001G.178.1	PP1R7_RAT^PP1R7_RAT^Q:128-847,H:122-358^29.58%ID^E:6e-19^RecName: Full=Protein phosphatase 1 regulatory subunit 7;^Eukaryota; Metazoa; Chordata; Craniata; Vertebrata; Euteleostomi; Mammalia; Eutheria; Euarchontoglires; Glires; Rodentia; Myomorpha; Muroidea; Muridae; Murinae; Rattus	Pla001G.178.1.p1	68-1483[+]	PP1R7_RAT^PP1R7_RAT^Q:21-260,H:122-358^29.58%ID^E:8e-22^RecName: Full=Protein phosphatase 1 regulatory subunit 7;^Eukaryota; Metazoa; Chordata; Craniata; Vertebrata; Euteleostomi; Mammalia; Eutheria; Euarchontoglires; Glires; Rodentia; Myomorpha; Muroidea; Muridae; Murinae; Rattus	PF13516.9^LRR_6^Leucine Rich repeat^42-54^E:30`PF00560.36^LRR_1^Leucine Rich Repeat^42-56^E:38`PF13516.9^LRR_6^Leucine Rich repeat^85-97^E:5200`PF00560.36^LRR_1^Leucine Rich Repeat^86-97^E:17000`PF13516.9^LRR_6^Leucine Rich repeat^108-120^E:110`PF00560.36^LRR_1^Leucine Rich Repeat^109-122^E:790`PF13306.9^LRR_5^BspA type Leucine rich repeat region (6 copies)^128-209^E:0.0023`PF13516.9^LRR_6^Leucin…	KEGG:rno:301618	GO:0005694^cellular_component^chromosome`GO:0005634^cellular_component^nucleus`GO:0000164^cellular_component^protein phosphatase type 1 complex`GO:0004865^molecular_function^protein serine/threonine phosphatase inhibitor activity`GO:0007059^biological_process^chromosome segregation`GO:0035307^biological_process^positive regulation of protein dephosphorylation	GO:0005694^cellular_component^chromosome`GO:0005634^cellular_component^nucleus`GO:0000164^cellular_component^protein phosphatase type 1 complex`GO:0004865^molecular_function^protein serine/threonine phosphatase inhibitor activity`GO:0007059^biological_process^chromosome segregation`GO:0035307^biological_process^positive regulation of protein dephosphorylation	GO:0005515^molecular_function^protein binding
Pla001G.184	Pla001G.184.1	CG160_ARATH^CG160_ARATH^Q:450-974,H:191-341^24.72%ID^E:7e-07^RecName: Full=Protein CONSERVED ONLY IN THE GREEN LINEAGE 160, chloroplastic {ECO:0000303|PubMed:24664203};^Eukaryota; Viridiplantae; Streptophyta; Embryophyta; Tracheophyta; Spermatophyta; Magnoliopsida; eudicotyledons; Gunneridae; Pentapetalae; rosids; malvids; Brassicales; Brassicaceae; Camelineae; Arabidopsis	Pla001G.184.1.p1	51-992[+]	CG160_ARATH^CG160_ARATH^Q:134-308,H:191-341^24.72%ID^E:2e-07^RecName: Full=Protein CONSERVED ONLY IN THE GREEN LINEAGE 160, chloroplastic {ECO:0000303|PubMed:24664203};^Eukaryota; Viridiplantae; Streptophyta; Embryophyta; Tracheophyta; Spermatophyta; Magnoliopsida; eudicotyledons; Gunneridae; Pentapetalae; rosids; malvids; Brassicales; Brassicaceae; Camelineae; Arabidopsis	.	KEGG:ath:AT2G31040	GO:0009534^cellular_component^chloroplast thylakoid`GO:0009535^cellular_component^chloroplast thylakoid membrane`GO:0033614^biological_process^chloroplast proton-transporting ATP synthase complex assembly	GO:0009534^cellular_component^chloroplast thylakoid`GO:0009535^cellular_component^chloroplast thylakoid membrane`GO:0033614^biological_process^chloroplast proton-transporting ATP synthase complex assembly	.
Pla001G.184	Pla001G.184.2	.	Pla001G.184.2.p1	51-644[+]	.	.	.	.	.	.
Pla001G.184	Pla001G.184.3	CG160_ARATH^CG160_ARATH^Q:422-946,H:191-341^24.72%ID^E:1e-06^RecName: Full=Protein CONSERVED ONLY IN THE GREEN LINEAGE 160, chloroplastic {ECO:0000303|PubMed:24664203};^Eukaryota; Viridiplantae; Streptophyta; Embryophyta; Tracheophyta; Spermatophyta; Magnoliopsida; eudicotyledons; Gunneridae; Pentapetalae; rosids; malvids; Brassicales; Brassicaceae; Camelineae; Arabidopsis	Pla001G.184.3.p1	23-964[+]	CG160_ARATH^CG160_ARATH^Q:134-308,H:191-341^24.72%ID^E:2e-07^RecName: Full=Protein CONSERVED ONLY IN THE GREEN LINEAGE 160, chloroplastic {ECO:0000303|PubMed:24664203};^Eukaryota; Viridiplantae; Streptophyta; Embryophyta; Tracheophyta; Spermatophyta; Magnoliopsida; eudicotyledons; Gunneridae; Pentapetalae; rosids; malvids; Brassicales; Brassicaceae; Camelineae; Arabidopsis	.	KEGG:ath:AT2G31040	GO:0009534^cellular_component^chloroplast thylakoid`GO:0009535^cellular_component^chloroplast thylakoid membrane`GO:0033614^biological_process^chloroplast proton-transporting ATP synthase complex assembly	GO:0009534^cellular_component^chloroplast thylakoid`GO:0009535^cellular_component^chloroplast thylakoid membrane`GO:0033614^biological_process^chloroplast proton-transporting ATP synthase complex assembly	.
Pla001G.183	Pla001G.183.1	OTU6_ARATH^OTU6_ARATH^Q:1068-2186,H:127-505^73.95%ID^E:3e-158^RecName: Full=OVARIAN TUMOR DOMAIN-containing deubiquitinating enzyme 6 {ECO:0000303|PubMed:24659992};^Eukaryota; Viridiplantae; Streptophyta; Embryophyta; Tracheophyta; Spermatophyta; Magnoliopsida; eudicotyledons; Gunneridae; Pentapetalae; rosids; malvids; Brassicales; Brassicaceae; Camelineae; Arabidopsis	Pla001G.183.1.p1	540-2189[+]	OTU6_ARATH^OTU6_ARATH^Q:177-549,H:127-505^73.95%ID^E:0^RecName: Full=OVARIAN TUMOR DOMAIN-containing deubiquitinating enzyme 6 {ECO:0000303|PubMed:24659992};^Eukaryota; Viridiplantae; Streptophyta; Embryophyta; Tracheophyta; Spermatophyta; Magnoliopsida; eudicotyledons; Gunneridae; Pentapetalae; rosids; malvids; Brassicales; Brassicaceae; Camelineae; Arabidopsis	PF02338.22^OTU^OTU-like cysteine protease^271-380^E:6.9e-17	KEGG:ath:AT2G27350	GO:0005737^cellular_component^cytoplasm`GO:0005634^cellular_component^nucleus`GO:0003682^molecular_function^chromatin binding`GO:0004843^molecular_function^cysteine-type deubiquitinase activity`GO:0042393^molecular_function^histone binding`GO:0031491^molecular_function^nucleosome binding`GO:0006325^biological_process^chromatin organization`GO:0016578^biological_process^histone deubiquitination`GO…	GO:0005737^cellular_component^cytoplasm`GO:0005634^cellular_component^nucleus`GO:0003682^molecular_function^chromatin binding`GO:0004843^molecular_function^cysteine-type deubiquitinase activity`GO:0042393^molecular_function^histone binding`GO:0031491^molecular_function^nucleosome binding`GO:0006325^biological_process^chromatin organization`GO:0016578^biological_process^histone deubiquitination`GO…	.
Pla001G.201	Pla001G.201.1	.	.	.	.	.	.	.	.	.
Pla001G.202	Pla001G.202.1	DCP1_ARATH^DCP1_ARATH^Q:157-804,H:1-211^78.24%ID^E:3e-113^RecName: Full=mRNA-decapping enzyme-like protein;^Eukaryota; Viridiplantae; Streptophyta; Embryophyta; Tracheophyta; Spermatophyta; Magnoliopsida; eudicotyledons; Gunneridae; Pentapetalae; rosids; malvids; Brassicales; Brassicaceae; Camelineae; Arabidopsis	Pla001G.202.1.p1	157-1260[+]	DCP1_ARATH^DCP1_ARATH^Q:1-364,H:1-364^63.83%ID^E:3e-136^RecName: Full=mRNA-decapping enzyme-like protein;^Eukaryota; Viridiplantae; Streptophyta; Embryophyta; Tracheophyta; Spermatophyta; Magnoliopsida; eudicotyledons; Gunneridae; Pentapetalae; rosids; malvids; Brassicales; Brassicaceae; Camelineae; Arabidopsis	PF06058.16^DCP1^Dcp1-like decapping family^17-131^E:1.5e-43	KEGG:ath:AT1G08370	GO:0005737^cellular_component^cytoplasm`GO:0005576^cellular_component^extracellular region`GO:0000932^cellular_component^P-body`GO:0008047^molecular_function^enzyme activator activity`GO:0016787^molecular_function^hydrolase activity`GO:0003729^molecular_function^mRNA binding`GO:0042803^molecular_function^protein homodimerization activity`GO:0000290^biological_process^deadenylation-dependent decap…	GO:0005737^cellular_component^cytoplasm`GO:0005576^cellular_component^extracellular region`GO:0000932^cellular_component^P-body`GO:0008047^molecular_function^enzyme activator activity`GO:0016787^molecular_function^hydrolase activity`GO:0003729^molecular_function^mRNA binding`GO:0042803^molecular_function^protein homodimerization activity`GO:0000290^biological_process^deadenylation-dependent decap…	GO:0008047^molecular_function^enzyme activator activity`GO:0000290^biological_process^deadenylation-dependent decapping of nuclear-transcribed mRNA`GO:0043085^biological_process^positive regulation of catalytic activity
Pla001G.202	Pla001G.202.2	DCP1_ARATH^DCP1_ARATH^Q:143-802,H:1-211^70.18%ID^E:2e-99^RecName: Full=mRNA-decapping enzyme-like protein;^Eukaryota; Viridiplantae; Streptophyta; Embryophyta; Tracheophyta; Spermatophyta; Magnoliopsida; eudicotyledons; Gunneridae; Pentapetalae; rosids; malvids; Brassicales; Brassicaceae; Camelineae; Arabidopsis	Pla001G.202.2.p1	143-1258[+]	DCP1_ARATH^DCP1_ARATH^Q:1-368,H:1-364^59.54%ID^E:3e-122^RecName: Full=mRNA-decapping enzyme-like protein;^Eukaryota; Viridiplantae; Streptophyta; Embryophyta; Tracheophyta; Spermatophyta; Magnoliopsida; eudicotyledons; Gunneridae; Pentapetalae; rosids; malvids; Brassicales; Brassicaceae; Camelineae; Arabidopsis	PF06058.16^DCP1^Dcp1-like decapping family^17-147^E:8.6e-41	KEGG:ath:AT1G08370	GO:0005737^cellular_component^cytoplasm`GO:0005576^cellular_component^extracellular region`GO:0000932^cellular_component^P-body`GO:0008047^molecular_function^enzyme activator activity`GO:0016787^molecular_function^hydrolase activity`GO:0003729^molecular_function^mRNA binding`GO:0042803^molecular_function^protein homodimerization activity`GO:0000290^biological_process^deadenylation-dependent decap…	GO:0005737^cellular_component^cytoplasm`GO:0005576^cellular_component^extracellular region`GO:0000932^cellular_component^P-body`GO:0008047^molecular_function^enzyme activator activity`GO:0016787^molecular_function^hydrolase activity`GO:0003729^molecular_function^mRNA binding`GO:0042803^molecular_function^protein homodimerization activity`GO:0000290^biological_process^deadenylation-dependent decap…	GO:0008047^molecular_function^enzyme activator activity`GO:0000290^biological_process^deadenylation-dependent decapping of nuclear-transcribed mRNA`GO:0043085^biological_process^positive regulation of catalytic activity
Pla001G.187	Pla001G.187.1	NCLN_MOUSE^NCLN_MOUSE^Q:254-1717,H:48-525^30.06%ID^E:1e-55^RecName: Full=BOS complex subunit NCLN {ECO:0000305};^Eukaryota; Metazoa; Chordata; Craniata; Vertebrata; Euteleostomi; Mammalia; Eutheria; Euarchontoglires; Glires; Rodentia; Myomorpha; Muroidea; Muridae; Murinae; Mus; Mus	Pla001G.187.1.p1	131-1849[+]	NCLN_MOUSE^NCLN_MOUSE^Q:42-545,H:48-541^32.14%ID^E:3e-69^RecName: Full=BOS complex subunit NCLN {ECO:0000305};^Eukaryota; Metazoa; Chordata; Craniata; Vertebrata; Euteleostomi; Mammalia; Eutheria; Euarchontoglires; Glires; Rodentia; Myomorpha; Muroidea; Muridae; Murinae; Mus; Mus	.	KEGG:mmu:103425	GO:0005789^cellular_component^endoplasmic reticulum membrane`GO:0032991^cellular_component^protein-containing complex`GO:0043022^molecular_function^ribosome binding`GO:0050821^biological_process^protein stabilization`GO:0061635^biological_process^regulation of protein complex stability`GO:0043254^biological_process^regulation of protein-containing complex assembly`GO:0009966^biological_process^re…	GO:0005789^cellular_component^endoplasmic reticulum membrane`GO:0032991^cellular_component^protein-containing complex`GO:0043022^molecular_function^ribosome binding`GO:0050821^biological_process^protein stabilization`GO:0061635^biological_process^regulation of protein complex stability`GO:0043254^biological_process^regulation of protein-containing complex assembly`GO:0009966^biological_process^re…	.
Pla001G.188	Pla001G.188.1	ELM1_ARATH^ELM1_ARATH^Q:255-1535,H:1-426^69.93%ID^E:0^RecName: Full=Mitochondrial fission protein ELM1;^Eukaryota; Viridiplantae; Streptophyta; Embryophyta; Tracheophyta; Spermatophyta; Magnoliopsida; eudicotyledons; Gunneridae; Pentapetalae; rosids; malvids; Brassicales; Brassicaceae; Camelineae; Arabidopsis	Pla001G.188.1.p2	1545-1889[-]	.	.	KEGG:ath:AT5G22350	GO:0005829^cellular_component^cytosol`GO:0005741^cellular_component^mitochondrial outer membrane`GO:0000266^biological_process^mitochondrial fission`GO:0033365^biological_process^protein localization to organelle	.	.
Pla001G.188	Pla001G.188.1	ELM1_ARATH^ELM1_ARATH^Q:255-1535,H:1-426^69.93%ID^E:0^RecName: Full=Mitochondrial fission protein ELM1;^Eukaryota; Viridiplantae; Streptophyta; Embryophyta; Tracheophyta; Spermatophyta; Magnoliopsida; eudicotyledons; Gunneridae; Pentapetalae; rosids; malvids; Brassicales; Brassicaceae; Camelineae; Arabidopsis	Pla001G.188.1.p1	255-1541[+]	ELM1_ARATH^ELM1_ARATH^Q:1-427,H:1-426^69.93%ID^E:0^RecName: Full=Mitochondrial fission protein ELM1;^Eukaryota; Viridiplantae; Streptophyta; Embryophyta; Tracheophyta; Spermatophyta; Magnoliopsida; eudicotyledons; Gunneridae; Pentapetalae; rosids; malvids; Brassicales; Brassicaceae; Camelineae; Arabidopsis	PF06258.14^Mito_fiss_Elm1^Mitochondrial fission ELM1^45-419^E:3.1e-126	KEGG:ath:AT5G22350	GO:0005829^cellular_component^cytosol`GO:0005741^cellular_component^mitochondrial outer membrane`GO:0000266^biological_process^mitochondrial fission`GO:0033365^biological_process^protein localization to organelle	GO:0005829^cellular_component^cytosol`GO:0005741^cellular_component^mitochondrial outer membrane`GO:0000266^biological_process^mitochondrial fission`GO:0033365^biological_process^protein localization to organelle	.
Pla001G.198	Pla001G.198.1	VA714_ARATH^VA714_ARATH^Q:253-873,H:1-218^77.06%ID^E:6e-110^RecName: Full=Vesicle-associated membrane protein 714 {ECO:0000303|PubMed:11115874};^Eukaryota; Viridiplantae; Streptophyta; Embryophyta; Tracheophyta; Spermatophyta; Magnoliopsida; eudicotyledons; Gunneridae; Pentapetalae; rosids; malvids; Brassicales; Brassicaceae; Camelineae; Arabidopsis	Pla001G.198.1.p1	253-897[+]	VA714_ARATH^VA714_ARATH^Q:1-207,H:1-218^77.06%ID^E:9e-122^RecName: Full=Vesicle-associated membrane protein 714 {ECO:0000303|PubMed:11115874};^Eukaryota; Viridiplantae; Streptophyta; Embryophyta; Tracheophyta; Spermatophyta; Magnoliopsida; eudicotyledons; Gunneridae; Pentapetalae; rosids; malvids; Brassicales; Brassicaceae; Camelineae; Arabidopsis	PF13774.9^Longin^Regulated-SNARE-like domain^29-108^E:2e-23`PF00957.24^Synaptobrevin^Synaptobrevin^124-190^E:7.3e-23	KEGG:ath:AT5G22360	GO:0005794^cellular_component^Golgi apparatus`GO:0000139^cellular_component^Golgi membrane`GO:0005773^cellular_component^vacuole`GO:0015031^biological_process^protein transport`GO:0009651^biological_process^response to salt stress`GO:0016192^biological_process^vesicle-mediated transport	GO:0005794^cellular_component^Golgi apparatus`GO:0000139^cellular_component^Golgi membrane`GO:0005773^cellular_component^vacuole`GO:0015031^biological_process^protein transport`GO:0009651^biological_process^response to salt stress`GO:0016192^biological_process^vesicle-mediated transport	.
Pla001G.198	Pla001G.198.2	VA714_ARATH^VA714_ARATH^Q:253-909,H:1-220^84.09%ID^E:7e-136^RecName: Full=Vesicle-associated membrane protein 714 {ECO:0000303|PubMed:11115874};^Eukaryota; Viridiplantae; Streptophyta; Embryophyta; Tracheophyta; Spermatophyta; Magnoliopsida; eudicotyledons; Gunneridae; Pentapetalae; rosids; malvids; Brassicales; Brassicaceae; Camelineae; Arabidopsis	Pla001G.198.2.p1	253-915[+]	VA714_ARATH^VA714_ARATH^Q:1-219,H:1-220^84.09%ID^E:1e-138^RecName: Full=Vesicle-associated membrane protein 714 {ECO:0000303|PubMed:11115874};^Eukaryota; Viridiplantae; Streptophyta; Embryophyta; Tracheophyta; Spermatophyta; Magnoliopsida; eudicotyledons; Gunneridae; Pentapetalae; rosids; malvids; Brassicales; Brassicaceae; Camelineae; Arabidopsis	PF13774.9^Longin^Regulated-SNARE-like domain^29-108^E:2.1e-23`PF00957.24^Synaptobrevin^Synaptobrevin^124-211^E:4e-30	KEGG:ath:AT5G22360	GO:0005794^cellular_component^Golgi apparatus`GO:0000139^cellular_component^Golgi membrane`GO:0005773^cellular_component^vacuole`GO:0015031^biological_process^protein transport`GO:0009651^biological_process^response to salt stress`GO:0016192^biological_process^vesicle-mediated transport	GO:0005794^cellular_component^Golgi apparatus`GO:0000139^cellular_component^Golgi membrane`GO:0005773^cellular_component^vacuole`GO:0015031^biological_process^protein transport`GO:0009651^biological_process^response to salt stress`GO:0016192^biological_process^vesicle-mediated transport	.
Pla001G.198	Pla001G.198.3	VA714_ARATH^VA714_ARATH^Q:253-873,H:1-218^77.06%ID^E:6e-118^RecName: Full=Vesicle-associated membrane protein 714 {ECO:0000303|PubMed:11115874};^Eukaryota; Viridiplantae; Streptophyta; Embryophyta; Tracheophyta; Spermatophyta; Magnoliopsida; eudicotyledons; Gunneridae; Pentapetalae; rosids; malvids; Brassicales; Brassicaceae; Camelineae; Arabidopsis	Pla001G.198.3.p1	253-897[+]	VA714_ARATH^VA714_ARATH^Q:1-207,H:1-218^77.06%ID^E:9e-122^RecName: Full=Vesicle-associated membrane protein 714 {ECO:0000303|PubMed:11115874};^Eukaryota; Viridiplantae; Streptophyta; Embryophyta; Tracheophyta; Spermatophyta; Magnoliopsida; eudicotyledons; Gunneridae; Pentapetalae; rosids; malvids; Brassicales; Brassicaceae; Camelineae; Arabidopsis	PF13774.9^Longin^Regulated-SNARE-like domain^29-108^E:2e-23`PF00957.24^Synaptobrevin^Synaptobrevin^124-190^E:7.3e-23	KEGG:ath:AT5G22360	GO:0005794^cellular_component^Golgi apparatus`GO:0000139^cellular_component^Golgi membrane`GO:0005773^cellular_component^vacuole`GO:0015031^biological_process^protein transport`GO:0009651^biological_process^response to salt stress`GO:0016192^biological_process^vesicle-mediated transport	GO:0005794^cellular_component^Golgi apparatus`GO:0000139^cellular_component^Golgi membrane`GO:0005773^cellular_component^vacuole`GO:0015031^biological_process^protein transport`GO:0009651^biological_process^response to salt stress`GO:0016192^biological_process^vesicle-mediated transport	.
Pla001G.185	Pla001G.185.1	.	Pla001G.185.1.p1	3-566[+]	.	PF01190.20^Pollen_Ole_e_1^Pollen protein Ole e 1 like^35-104^E:3.6e-05	.	.	.	.
Pla001G.186	Pla001G.186.1	.	Pla001G.186.1.p1	294-1025[-]	.	PF04520.16^Senescence_reg^Senescence regulator^54-243^E:2.8e-36	.	.	.	.
Pla001G.195	Pla001G.195.1	NDHN_ARATH^NDHN_ARATH^Q:380-880,H:44-209^79.64%ID^E:2e-94^RecName: Full=NAD(P)H-quinone oxidoreductase subunit N, chloroplastic {ECO:0000305};^Eukaryota; Viridiplantae; Streptophyta; Embryophyta; Tracheophyta; Spermatophyta; Magnoliopsida; eudicotyledons; Gunneridae; Pentapetalae; rosids; malvids; Brassicales; Brassicaceae; Camelineae; Arabidopsis	Pla001G.195.1.p1	230-889[+]	NDHN_ARATH^NDHN_ARATH^Q:51-217,H:44-209^79.64%ID^E:7e-97^RecName: Full=NAD(P)H-quinone oxidoreductase subunit N, chloroplastic {ECO:0000305};^Eukaryota; Viridiplantae; Streptophyta; Embryophyta; Tracheophyta; Spermatophyta; Magnoliopsida; eudicotyledons; Gunneridae; Pentapetalae; rosids; malvids; Brassicales; Brassicaceae; Camelineae; Arabidopsis	PF11909.11^NdhN^NADH-quinone oxidoreductase cyanobacterial subunit N^72-209^E:2.7e-55	KEGG:ath:AT5G58260	GO:0009507^cellular_component^chloroplast`GO:0009941^cellular_component^chloroplast envelope`GO:0009535^cellular_component^chloroplast thylakoid membrane`GO:0010598^cellular_component^NAD(P)H dehydrogenase complex (plastoquinone)`GO:0009536^cellular_component^plastid`GO:0016655^molecular_function^oxidoreductase activity, acting on NAD(P)H, quinone or similar compound as acceptor`GO:0048038^molecu…	GO:0009507^cellular_component^chloroplast`GO:0009941^cellular_component^chloroplast envelope`GO:0009535^cellular_component^chloroplast thylakoid membrane`GO:0010598^cellular_component^NAD(P)H dehydrogenase complex (plastoquinone)`GO:0009536^cellular_component^plastid`GO:0016655^molecular_function^oxidoreductase activity, acting on NAD(P)H, quinone or similar compound as acceptor`GO:0048038^molecu…	GO:0016655^molecular_function^oxidoreductase activity, acting on NAD(P)H, quinone or similar compound as acceptor`GO:0016020^cellular_component^membrane
Pla001G.191	Pla001G.191.1	.	.	.	.	.	.	.	.	.
Pla001G.192	Pla001G.192.1	POL_CAMVS^POL_CAMVS^Q:1889-1500,H:282-421^43.57%ID^E:3e-30^RecName: Full=Enzymatic polyprotein;^Viruses; Riboviria; Pararnavirae; Artverviricota; Revtraviricetes; Ortervirales; Caulimoviridae; Caulimovirus	.	.	.	.	KEGG:vg:1489542	GO:0004190^molecular_function^aspartic-type endopeptidase activity`GO:0004519^molecular_function^endonuclease activity`GO:0003964^molecular_function^RNA-directed DNA polymerase activity`GO:0006508^biological_process^proteolysis	.	.
Pla001G.193	Pla001G.193.1	.	Pla001G.193.1.p1	406-747[-]	.	.	.	.	.	.
Pla001G.194	Pla001G.194.1	POL_COYMV^POL_COYMV^Q:5275-4607,H:1600-1823^39.82%ID^E:2e-71^RecName: Full=Polyprotein P3;^Viruses; Riboviria; Pararnavirae; Artverviricota; Revtraviricetes; Ortervirales; Caulimoviridae; Badnavirus`POL_COYMV^POL_COYMV^Q:5688-5329,H:1462-1581^46.67%ID^E:2e-71^RecName: Full=Polyprotein P3;^Viruses; Riboviria; Pararnavirae; Artverviricota; Revtraviricetes; Ortervirales; Caulimoviridae; Badnavirus`P…	Pla001G.194.1.p3	347-652[-]	.	.	KEGG:vg:1489554	GO:0043657^cellular_component^host cell`GO:0004190^molecular_function^aspartic-type endopeptidase activity`GO:0003676^molecular_function^nucleic acid binding`GO:0003964^molecular_function^RNA-directed DNA polymerase activity`GO:0004523^molecular_function^RNA-DNA hybrid ribonuclease activity`GO:0008270^molecular_function^zinc ion binding`GO:0006508^biological_process^proteolysis`GO:0046740^biologi…	.	.
Pla001G.194	Pla001G.194.1	POL_COYMV^POL_COYMV^Q:5275-4607,H:1600-1823^39.82%ID^E:2e-71^RecName: Full=Polyprotein P3;^Viruses; Riboviria; Pararnavirae; Artverviricota; Revtraviricetes; Ortervirales; Caulimoviridae; Badnavirus`POL_COYMV^POL_COYMV^Q:5688-5329,H:1462-1581^46.67%ID^E:2e-71^RecName: Full=Polyprotein P3;^Viruses; Riboviria; Pararnavirae; Artverviricota; Revtraviricetes; Ortervirales; Caulimoviridae; Badnavirus`P…	Pla001G.194.1.p1	2550-3209[-]	.	.	KEGG:vg:1489554	GO:0043657^cellular_component^host cell`GO:0004190^molecular_function^aspartic-type endopeptidase activity`GO:0003676^molecular_function^nucleic acid binding`GO:0003964^molecular_function^RNA-directed DNA polymerase activity`GO:0004523^molecular_function^RNA-DNA hybrid ribonuclease activity`GO:0008270^molecular_function^zinc ion binding`GO:0006508^biological_process^proteolysis`GO:0046740^biologi…	.	.
Pla001G.197	Pla001G.197.2	AGUB_SOLTU^AGUB_SOLTU^Q:130-1017,H:1-295^88.18%ID^E:0^RecName: Full=N-carbamoylputrescine amidase;^Eukaryota; Viridiplantae; Streptophyta; Embryophyta; Tracheophyta; Spermatophyta; Magnoliopsida; eudicotyledons; Gunneridae; Pentapetalae; asterids; lamiids; Solanales; Solanaceae; Solanoideae; Solaneae; Solanum	Pla001G.197.2.p1	130-1035[+]	AGUB_SOLTU^AGUB_SOLTU^Q:1-299,H:1-298^88.29%ID^E:0^RecName: Full=N-carbamoylputrescine amidase;^Eukaryota; Viridiplantae; Streptophyta; Embryophyta; Tracheophyta; Spermatophyta; Magnoliopsida; eudicotyledons; Gunneridae; Pentapetalae; asterids; lamiids; Solanales; Solanaceae; Solanoideae; Solaneae; Solanum	PF00795.25^CN_hydrolase^Carbon-nitrogen hydrolase^11-273^E:2e-51	KEGG:sot:102600318	GO:0016811^molecular_function^hydrolase activity, acting on carbon-nitrogen (but not peptide) bonds, in linear amides`GO:0050126^molecular_function^N-carbamoylputrescine amidase activity`GO:0033388^biological_process^putrescine biosynthetic process from arginine	GO:0016811^molecular_function^hydrolase activity, acting on carbon-nitrogen (but not peptide) bonds, in linear amides`GO:0050126^molecular_function^N-carbamoylputrescine amidase activity`GO:0033388^biological_process^putrescine biosynthetic process from arginine	GO:0006807^biological_process^nitrogen compound metabolic process
Pla001G.197	Pla001G.197.1	AGUB_SOLTU^AGUB_SOLTU^Q:130-1014,H:1-295^88.47%ID^E:0^RecName: Full=N-carbamoylputrescine amidase;^Eukaryota; Viridiplantae; Streptophyta; Embryophyta; Tracheophyta; Spermatophyta; Magnoliopsida; eudicotyledons; Gunneridae; Pentapetalae; asterids; lamiids; Solanales; Solanaceae; Solanoideae; Solaneae; Solanum	Pla001G.197.1.p2	1462-2070[-]	.	.	KEGG:sot:102600318	GO:0016811^molecular_function^hydrolase activity, acting on carbon-nitrogen (but not peptide) bonds, in linear amides`GO:0050126^molecular_function^N-carbamoylputrescine amidase activity`GO:0033388^biological_process^putrescine biosynthetic process from arginine	.	.
Pla001G.197	Pla001G.197.1	AGUB_SOLTU^AGUB_SOLTU^Q:130-1014,H:1-295^88.47%ID^E:0^RecName: Full=N-carbamoylputrescine amidase;^Eukaryota; Viridiplantae; Streptophyta; Embryophyta; Tracheophyta; Spermatophyta; Magnoliopsida; eudicotyledons; Gunneridae; Pentapetalae; asterids; lamiids; Solanales; Solanaceae; Solanoideae; Solaneae; Solanum	Pla001G.197.1.p1	130-1032[+]	AGUB_SOLTU^AGUB_SOLTU^Q:1-298,H:1-298^88.59%ID^E:0^RecName: Full=N-carbamoylputrescine amidase;^Eukaryota; Viridiplantae; Streptophyta; Embryophyta; Tracheophyta; Spermatophyta; Magnoliopsida; eudicotyledons; Gunneridae; Pentapetalae; asterids; lamiids; Solanales; Solanaceae; Solanoideae; Solaneae; Solanum	PF00795.25^CN_hydrolase^Carbon-nitrogen hydrolase^11-272^E:1.9e-53	KEGG:sot:102600318	GO:0016811^molecular_function^hydrolase activity, acting on carbon-nitrogen (but not peptide) bonds, in linear amides`GO:0050126^molecular_function^N-carbamoylputrescine amidase activity`GO:0033388^biological_process^putrescine biosynthetic process from arginine	GO:0016811^molecular_function^hydrolase activity, acting on carbon-nitrogen (but not peptide) bonds, in linear amides`GO:0050126^molecular_function^N-carbamoylputrescine amidase activity`GO:0033388^biological_process^putrescine biosynthetic process from arginine	GO:0006807^biological_process^nitrogen compound metabolic process
Pla001G.196	Pla001G.196.1	RGAP1_ARATH^RGAP1_ARATH^Q:889-2154,H:98-466^58.87%ID^E:8e-151^RecName: Full=Rho GTPase-activating protein 1;^Eukaryota; Viridiplantae; Streptophyta; Embryophyta; Tracheophyta; Spermatophyta; Magnoliopsida; eudicotyledons; Gunneridae; Pentapetalae; rosids; malvids; Brassicales; Brassicaceae; Camelineae; Arabidopsis	Pla001G.196.1.p1	631-2157[+]	RGAP1_ARATH^RGAP1_ARATH^Q:76-508,H:87-466^59.22%ID^E:1e-160^RecName: Full=Rho GTPase-activating protein 1;^Eukaryota; Viridiplantae; Streptophyta; Embryophyta; Tracheophyta; Spermatophyta; Magnoliopsida; eudicotyledons; Gunneridae; Pentapetalae; rosids; malvids; Brassicales; Brassicaceae; Camelineae; Arabidopsis	PF00786.31^PBD^P21-Rho-binding domain^115-142^E:5.5e-05`PF00620.30^RhoGAP^RhoGAP domain^178-312^E:4.6e-20	KEGG:ath:AT5G22400	GO:0005096^molecular_function^GTPase activator activity`GO:0007165^biological_process^signal transduction	GO:0005096^molecular_function^GTPase activator activity`GO:0007165^biological_process^signal transduction	GO:0007165^biological_process^signal transduction
Pla001G.199	Pla001G.199.1	.	Pla001G.199.1.p1	347-898[+]	.	PF01250.20^Ribosomal_S6^Ribosomal protein S6^4-95^E:8.4e-13	.	.	.	GO:0003735^molecular_function^structural constituent of ribosome`GO:0019843^molecular_function^rRNA binding`GO:0006412^biological_process^translation`GO:0005840^cellular_component^ribosome
Pla001G.199	Pla001G.199.1	.	Pla001G.199.1.p2	1-360[+]	.	.	.	.	.	.
Pla001G.199	Pla001G.199.2	.	Pla001G.199.2.p1	356-907[+]	.	PF01250.20^Ribosomal_S6^Ribosomal protein S6^4-95^E:8.4e-13	.	.	.	GO:0003735^molecular_function^structural constituent of ribosome`GO:0019843^molecular_function^rRNA binding`GO:0006412^biological_process^translation`GO:0005840^cellular_component^ribosome
Pla001G.199	Pla001G.199.2	.	Pla001G.199.2.p2	1-369[+]	.	.	.	.	.	.
Pla001G.204	Pla001G.204.1	.	.	.	.	.	.	.	.	.
Pla001G.205	Pla001G.205.1	UMP2_ARATH^UMP2_ARATH^Q:250-606,H:1-113^57.14%ID^E:5e-13^RecName: Full=Uncharacterized protein At2g27730, mitochondrial;^Eukaryota; Viridiplantae; Streptophyta; Embryophyta; Tracheophyta; Spermatophyta; Magnoliopsida; eudicotyledons; Gunneridae; Pentapetalae; rosids; malvids; Brassicales; Brassicaceae; Camelineae; Arabidopsis	Pla001G.205.1.p1	232-609[+]	UMP2_ARATH^UMP2_ARATH^Q:7-125,H:1-113^60.5%ID^E:5e-28^RecName: Full=Uncharacterized protein At2g27730, mitochondrial;^Eukaryota; Viridiplantae; Streptophyta; Embryophyta; Tracheophyta; Spermatophyta; Magnoliopsida; eudicotyledons; Gunneridae; Pentapetalae; rosids; malvids; Brassicales; Brassicaceae; Camelineae; Arabidopsis	.	KEGG:ath:AT2G27730	GO:0031966^cellular_component^mitochondrial membrane`GO:0005747^cellular_component^mitochondrial respiratory chain complex I`GO:0005739^cellular_component^mitochondrion`GO:0005730^cellular_component^nucleolus`GO:0005777^cellular_component^peroxisome`GO:0000325^cellular_component^plant-type vacuole`GO:0045271^cellular_component^respiratory chain complex I`GO:0005507^molecular_function^copper ion b…	GO:0031966^cellular_component^mitochondrial membrane`GO:0005747^cellular_component^mitochondrial respiratory chain complex I`GO:0005739^cellular_component^mitochondrion`GO:0005730^cellular_component^nucleolus`GO:0005777^cellular_component^peroxisome`GO:0000325^cellular_component^plant-type vacuole`GO:0045271^cellular_component^respiratory chain complex I`GO:0005507^molecular_function^copper ion b…	.
Pla001G.205	Pla001G.205.2	UMP2_ARATH^UMP2_ARATH^Q:253-609,H:1-113^57.14%ID^E:5e-13^RecName: Full=Uncharacterized protein At2g27730, mitochondrial;^Eukaryota; Viridiplantae; Streptophyta; Embryophyta; Tracheophyta; Spermatophyta; Magnoliopsida; eudicotyledons; Gunneridae; Pentapetalae; rosids; malvids; Brassicales; Brassicaceae; Camelineae; Arabidopsis	Pla001G.205.2.p1	235-612[+]	UMP2_ARATH^UMP2_ARATH^Q:7-125,H:1-113^60.5%ID^E:5e-28^RecName: Full=Uncharacterized protein At2g27730, mitochondrial;^Eukaryota; Viridiplantae; Streptophyta; Embryophyta; Tracheophyta; Spermatophyta; Magnoliopsida; eudicotyledons; Gunneridae; Pentapetalae; rosids; malvids; Brassicales; Brassicaceae; Camelineae; Arabidopsis	.	KEGG:ath:AT2G27730	GO:0031966^cellular_component^mitochondrial membrane`GO:0005747^cellular_component^mitochondrial respiratory chain complex I`GO:0005739^cellular_component^mitochondrion`GO:0005730^cellular_component^nucleolus`GO:0005777^cellular_component^peroxisome`GO:0000325^cellular_component^plant-type vacuole`GO:0045271^cellular_component^respiratory chain complex I`GO:0005507^molecular_function^copper ion b…	GO:0031966^cellular_component^mitochondrial membrane`GO:0005747^cellular_component^mitochondrial respiratory chain complex I`GO:0005739^cellular_component^mitochondrion`GO:0005730^cellular_component^nucleolus`GO:0005777^cellular_component^peroxisome`GO:0000325^cellular_component^plant-type vacuole`GO:0045271^cellular_component^respiratory chain complex I`GO:0005507^molecular_function^copper ion b…	.
Pla001G.205	Pla001G.205.3	UMP2_ARATH^UMP2_ARATH^Q:250-603,H:1-113^56.78%ID^E:3e-14^RecName: Full=Uncharacterized protein At2g27730, mitochondrial;^Eukaryota; Viridiplantae; Streptophyta; Embryophyta; Tracheophyta; Spermatophyta; Magnoliopsida; eudicotyledons; Gunneridae; Pentapetalae; rosids; malvids; Brassicales; Brassicaceae; Camelineae; Arabidopsis	Pla001G.205.3.p1	232-606[+]	UMP2_ARATH^UMP2_ARATH^Q:7-124,H:1-113^60.17%ID^E:3e-29^RecName: Full=Uncharacterized protein At2g27730, mitochondrial;^Eukaryota; Viridiplantae; Streptophyta; Embryophyta; Tracheophyta; Spermatophyta; Magnoliopsida; eudicotyledons; Gunneridae; Pentapetalae; rosids; malvids; Brassicales; Brassicaceae; Camelineae; Arabidopsis	.	KEGG:ath:AT2G27730	GO:0031966^cellular_component^mitochondrial membrane`GO:0005747^cellular_component^mitochondrial respiratory chain complex I`GO:0005739^cellular_component^mitochondrion`GO:0005730^cellular_component^nucleolus`GO:0005777^cellular_component^peroxisome`GO:0000325^cellular_component^plant-type vacuole`GO:0045271^cellular_component^respiratory chain complex I`GO:0005507^molecular_function^copper ion b…	GO:0031966^cellular_component^mitochondrial membrane`GO:0005747^cellular_component^mitochondrial respiratory chain complex I`GO:0005739^cellular_component^mitochondrion`GO:0005730^cellular_component^nucleolus`GO:0005777^cellular_component^peroxisome`GO:0000325^cellular_component^plant-type vacuole`GO:0045271^cellular_component^respiratory chain complex I`GO:0005507^molecular_function^copper ion b…	.
Pla001G.205	Pla001G.205.4	UMP2_ARATH^UMP2_ARATH^Q:253-606,H:1-113^56.78%ID^E:3e-14^RecName: Full=Uncharacterized protein At2g27730, mitochondrial;^Eukaryota; Viridiplantae; Streptophyta; Embryophyta; Tracheophyta; Spermatophyta; Magnoliopsida; eudicotyledons; Gunneridae; Pentapetalae; rosids; malvids; Brassicales; Brassicaceae; Camelineae; Arabidopsis	Pla001G.205.4.p1	235-609[+]	UMP2_ARATH^UMP2_ARATH^Q:7-124,H:1-113^60.17%ID^E:3e-29^RecName: Full=Uncharacterized protein At2g27730, mitochondrial;^Eukaryota; Viridiplantae; Streptophyta; Embryophyta; Tracheophyta; Spermatophyta; Magnoliopsida; eudicotyledons; Gunneridae; Pentapetalae; rosids; malvids; Brassicales; Brassicaceae; Camelineae; Arabidopsis	.	KEGG:ath:AT2G27730	GO:0031966^cellular_component^mitochondrial membrane`GO:0005747^cellular_component^mitochondrial respiratory chain complex I`GO:0005739^cellular_component^mitochondrion`GO:0005730^cellular_component^nucleolus`GO:0005777^cellular_component^peroxisome`GO:0000325^cellular_component^plant-type vacuole`GO:0045271^cellular_component^respiratory chain complex I`GO:0005507^molecular_function^copper ion b…	GO:0031966^cellular_component^mitochondrial membrane`GO:0005747^cellular_component^mitochondrial respiratory chain complex I`GO:0005739^cellular_component^mitochondrion`GO:0005730^cellular_component^nucleolus`GO:0005777^cellular_component^peroxisome`GO:0000325^cellular_component^plant-type vacuole`GO:0045271^cellular_component^respiratory chain complex I`GO:0005507^molecular_function^copper ion b…	.
Pla001G.224	Pla001G.224.1	SC242_CANGA^SC242_CANGA^Q:76-1848,H:173-719^22.58%ID^E:4e-23^.^.	Pla001G.224.1.p1	70-2298[+]	SC242_CANGA^SC242_CANGA^Q:3-593,H:173-719^22.92%ID^E:1e-25^.^.	PF04811.18^Sec23_trunk^Sec23/Sec24 trunk domain^119-371^E:9.1e-28`PF04815.18^Sec23_helical^Sec23/Sec24 helical domain^497-609^E:2.4e-20	.	.	.	GO:0006886^biological_process^intracellular protein transport`GO:0006888^biological_process^endoplasmic reticulum to Golgi vesicle-mediated transport`GO:0030127^cellular_component^COPII vesicle coat
Pla001G.224	Pla001G.224.2	SC242_SACU7^SC242_SACU7^Q:1011-1889,H:492-754^22.52%ID^E:2e-18^RecName: Full=Protein transport protein SEC24-2;^Eukaryota; Fungi; Dikarya; Ascomycota; Saccharomycotina; Saccharomycetes; Saccharomycetales; Saccharomycetaceae; Saccharomyces`SC242_SACU7^SC242_SACU7^Q:76-1014,H:182-485^23.67%ID^E:2e-18^RecName: Full=Protein transport protein SEC24-2;^Eukaryota; Fungi; Dikarya; Ascomycota; Saccharomyc…	Pla001G.224.2.p2	70-1074[+]	SC242_SACU7^SC242_SACU7^Q:3-318,H:182-488^23.91%ID^E:6e-10^RecName: Full=Protein transport protein SEC24-2;^Eukaryota; Fungi; Dikarya; Ascomycota; Saccharomycotina; Saccharomycetes; Saccharomycetales; Saccharomycetaceae; Saccharomyces	PF04811.18^Sec23_trunk^Sec23/Sec24 trunk domain^119-316^E:5.3e-12	.	GO:0030127^cellular_component^COPII vesicle coat`GO:0005789^cellular_component^endoplasmic reticulum membrane`GO:0000139^cellular_component^Golgi membrane`GO:0008270^molecular_function^zinc ion binding`GO:0006888^biological_process^endoplasmic reticulum to Golgi vesicle-mediated transport`GO:0006886^biological_process^intracellular protein transport	GO:0030127^cellular_component^COPII vesicle coat`GO:0005789^cellular_component^endoplasmic reticulum membrane`GO:0000139^cellular_component^Golgi membrane`GO:0008270^molecular_function^zinc ion binding`GO:0006888^biological_process^endoplasmic reticulum to Golgi vesicle-mediated transport`GO:0006886^biological_process^intracellular protein transport	GO:0006886^biological_process^intracellular protein transport`GO:0006888^biological_process^endoplasmic reticulum to Golgi vesicle-mediated transport`GO:0030127^cellular_component^COPII vesicle coat
[truncated: 29,594 more rows]

## Sheet: S2 Flavo BLASTp P. lamerei
Supplementary Table S2. BLASTp output between known flavonoids biosynthetic genes and P. lamerei predicted proteins
qseqid	qstart	qend	qlen	sseqid	sstart	send	slen	pident	qcovs	qcovhsp	evalue	bitscore
CrCHS	1	389	389	Pla001G.10285.1.p1	1	389	390	90.231	100	100	0.0	742
CrCHS	150	374	389	Pla001G.3709.1.p1	236	483	519	26.336	58	58	6.06e-10	60.5
CrCHS	150	374	389	Pla001G.10504.1.p1	210	457	497	25.670	58	58	1.78e-08	55.8
CrCHS	150	374	389	Pla001G.3361.1.p1	213	460	501	24.904	58	58	2.40e-08	55.5
CrCHS	150	374	389	Pla001G.3369.1.p1	211	458	499	23.735	58	58	2.57e-08	55.1
CrCHS	150	374	389	Pla001G.1656.1.p1	251	498	537	26.718	58	58	2.32e-07	52.4
CrCHS	128	374	389	Pla001G.11826.1.p1	214	478	521	25.524	63	63	5.36e-07	51.2
CrCHS	150	357	389	Pla001G.15950.1.p1	238	474	520	26.613	53	53	2.79e-06	48.9
[truncated: 1,652 more rows]

## Sheet: S3 Flavo BLASTp C. roseus
Supplementary Table S3. BLASTp output between known flavonoids biosynthetic genes and C. roseus predicted proteins
[truncated: 2,135 more rows]

[truncated: 21 more sheets: S4 Flavonoids best hit, S5 MIA BLASTp A.venetum, S6 MIA BLASTp C. acuminata, S7 MIA BLASTp C. canephora, S8 MIA BLASTp C. gigantea, S9 MIA BLASTp C. procera, S10 MIA BLASTp C. roseus, S11 MIA BLASTp G. semp, S12 MIA BLASTp M. speciosa, S13 MIA BLASTp O. pumila, S14 MIA BLASTp S. lycopersicum, S15 MIA BLASTp V. minor, S16 MIA BLASTp V. thouarsii, S17 MIA BLASTp V. vinifera, S18 MIA BLASTp P. lamerei, S19 MIA BLASTp A. syriaca, S20 MIA BLASTp A.thaliana, S21 N orthologous MIA genes, S22 N orthologous Card genes, S23 Orthogroup analysis …]
